# Supplementary material for: Risk factors affecting dairy cattle protective grouping behavior, commonly known as bunching, against Stomoxys calcitrans (L.) on California dairies
Source: PLoS One. 2019 Nov 7;14(11):e0224987. doi: 10.1371/journal.pone.0224987 (PMC6837549; doi:10.1371/journal.pone.0224987)
Supplement: S2 File — (XLSX) [file pone.0224987.s002.xlsx]

## Sheet: Survey 
DairyID	FarmDesign	CowBreed_Z	Rearing_Calves	LactatingPens_FSE	LactatingPens_FS_NoE	LactatingPens_OpenDryLot	DryPens_FS_NoE	DryPens_OpenDryLot	Close-up_OpenDryLot	Close-up_BeddedPack	Close-up_Other	Free-stall_Cleaning	Free-stall_Rake	Free-stall_ManuallyRemoveFecalPats	Free-stall_Bedding	Free-stall_Refill	Free-stall_Refill_DriedManure	Free-stall_Refill_Sand	Free-stall_Refill_Other	DirtCorrals_Cleaning	DirtCorrals_Rake(week)	DirtCorrals_Scrape	DirtCorrals_Bedding	DirtCorrals_Bedding_Z	DirtCorrals_Bedding_AlmondShell	DirtCorrals_Bedding_Straw	DirtCorrals_Bedding_DriedManure	DirtCorrals_Bedding_Sand	DirtCorrals_Bedding_RiceHulls	DirtCorrals_Bedding_Other	FeedLaneCleaning	FeedLaneCleaning_Flush/Day	FeedLaneCleaning_Automatic	FeedLaneCleaning_Manual	FeedLane_Scrape_	FeedLane_Scrape_2/day	FeedLane_Scrape_1/day	FeedLane_Scrape_1/2day	FeedLane_Scrape_1/2weeks	FacilityMaintenanceDiffer_DryCowPens	DryCowPensCleaning	DryCowPens_Rake	DryCowPens_Scrape	DryCowPens_Flush	Dry cowPensBedding	DryCowPenBedding	Close-upFacilityMaintenanceDiffer	Close-upCowPensCleaning	CU_Pens_Rake
CA032	Freestall	Both	0	1	1	0	0	1	1	0	0	1	2/day	1/day	1	1/week	1	0	0		3	1/month	0	0	0	0	0	0	0	0		4	1	0	1	1	0	0	0	1	1x/wk -rake, 1x/ month	1	1	0	Almond shell-Dry cow+ close ups as needed every other week	1	0	0	0
CA001	Mixed	Both	1	1	0	1	0	1	1	0	0	1	1/day	0	1	1/week	1	0	0		7	1/week	winter 3/week or 1/month	1	1	0	0	0	0	0		5	1	0	1	0	1	0	0	1	scrape/month	0	1	0	0	0	0	0	0
CA024	Freestall	Holstein	1	1	0	0	0	1	0	1	0	1	1/2days	3/day	1	1/week	0	1	0		2	3-4/year	0	0	0	0	0	0	0	0		3	1	0	1	0	0	1	0	1	0	0	0	0	Almond shell under the shade as needed in winter	1	1	1/week	1
CA003	OpenDryLot	Jersey	1	0	0	1	0	1	1	1	0	0	0	0	0	0	0	0	0		2	2/year	every 3 month	1	1	0	1	0	0	0		2	1	0	0	0	0	0	0	0	0	0	0	0	0	0	1	Rake 1 /month	1
CA005	OpenDryLot	Holstein	0	0	0	1	0	1	1	0	0	0	0	0	0	0	0	0	0		1	1/week	1/weekly	1	1	0	1	0	0	0		2	1	0	0	0	0	0	0	1	once every 3 weeks, twice/day	1	1	0	Almond shell once/week	1	1	1/week	1
CA006	Mixed	Holstein	0	0	1	1	0	1	1	0	0	1	1/day	0	1	1/2weeks	0	1	0		0	2/month	2/month	1	1	1	1	0	0	0		3	0	1	0	0	0	0	0	0	0	0	0	0	0	0	0	0	0
CA031	Freestall	Holstein	0	1	1	0	0	1	0	1	0	1	1/day	1/day	1	1/week	1	0	0		2	1/week	2/month	1	0	0	0	0	0	wet manure to dry manure		3	1	0	1	0	1	0	0	1	scrape when needed	0	1	0	0	0	1	scrape 1/week	0
CA034	Freestall	Holstein	0	1	0	0	0	1	1	0	0	1	2/week	0	1	1/2weeks	1	0	0		as needed, Spring	Fall	only close up	1	0	0	0	0	0	0		3	1	0	0	0	0	0	0	0	0	0	0	0	0	0	1	0	0
CA035	Freestall	Holstein	0	1	0	0	0	1	1	0	0	1	2/week	0	1	1/2weeks	1	0	0		as needed, Spring	Fall	only close up	1	0	0	0	0	0	0		3	1	0	0	0	0	0	0	0	0	0	0	0	0	0	1	0	0
CA036	Freestall	Jersey	0	1	1	1	0	1	1	0	0	1	1/day	1/day	1	1/week	0	1	0		0	2/month	0	0	0	0	0	0	0	0		4	1	0	1	0	1	0	0	0	0	0	0	0	0	0	0	0	0
CA008	Freestall	Holstein	0	1	0	1	0	1	1	0	0	1	5/week	0	1	1/2weeks	1	0	0		1	4/year	0	0	0	1	0	0	0	0		6	1	0	1	0	0	0	1	1	1/month	1	0	0	0	0	1	1/month	1
CA027	Mixed	Both	1	1	1	1	0	1	1	0	0	1	1/day	2/day	1	2/week	0	1	0		7	1/week	1/weekly	1	1	0	1	0	0	0		4	1	0	1	0	1	0	0	0	0	0	0	0	0	0	1	0	0
CA025	Freestall	Holstein	1	0	1	0	1	0	1	0	0	1	1/day	3/day	1	1/week	0	1	0		0	2/year	2/month	1	1	0	0	0	0	0		3	0	1	1	0	1	0	0	0	0	0	0	0	0	0	0	0	0
CA017	Mixed	Jersey	1	1	0	1	0	1	1	1	0	1	1/day	2/day	1	1/week	1	0	0		7	as needed	winter only 2/week	1	0	0	1	0	0	0		2	1	0	1	0	1	0	0	0	0	0	0	0	0	0	0	0	0
CA023	Mixed	Jersey	0	1	0	1	0	0	0	0	0	1	1/day	2/day	1	1/2weeks	1	0	0		2-7	1/month	as needed	1	1	0	0	0	0	0		2	1	1	1	0	1	0	0	0	0	0	0	0	0	0	0	0	0
CA026	Freestall	Holstein	0	1	0	0	0	1	1	0	0	1	1/day	3/day	1	1/week	1	0	0		7	few times in summer	0	0	0	0	1	0	0	0		4	1	0	0	0	0	0	0	1	flush 2/day	0	0	1	0	0	1	flush 2/day, Scrape in May-June	0
CA028	OpenDryLot	Holstein	0	0	0	1	0	1	1	0	0	0	0	0	0	0	0	0	0		1	1-2/year	3/week	1	1	0	0	0	0	0		2	1	0	0	0	0	0	0	1	no raking, Scrape 2/year	0	1	0	0	0	1	no raking, Scrape 2/year	0
CA029	OpenDryLot	Holstein	1	0	0	1	0	1	1	0	0	0	0	0	0	0	0	0	0		2	2/month (Summer)	1 weekly in Winter under shade	1	1	0	0	0	0	0		3	1	0	0	0	0	0	0	1	no raking	0	0	0	0	0	0	0	0
CA033	OpenDryLot	Holstein	0	0	0	1	0	1	1	0	0	0	0	0	0	0	0	0	0		2	1/week	1/weekly	1	1	0	0	0	0	0		1	0	1	0	0	0	0	0	0	0	0	0	0	0	0	0	0	0
CA030	Freestall	Holstein	1	1	0	0	0	1	1	0	0	1	1/day	2/day	1	3/week	1	0	0		0	1/week	0	0	0	0	0	0	0	0		4	1	0	1	0	1	0	0	1	no scraping	0	0	0	0	0	1	no scraping	0
[truncated: 218 more columns]

## Sheet: Appendix
DairyID	PenNo	ProductionType	PenDesign	RidgeCap? Yes/No	Vent? Yes/No	Describe	Roof_1	Roof_1_Location	Roof_1_Material	Roof_1_HeightLowEdge(Cm)	Roof_1_HeightHighEdge(Cm)	Roof_1_Width(Cm)	Roof_2	Roof_2_Location	Roof_2_Material	Roof_2_HeightHighEdge(Cm)	Roof_2_HeightLowerEdge(Cm)	Roof_2_Width(Cm)	Roof_3	Roof_3_Location	Roof_3_Material	Roof_3_Height(Cm)	Roof_3_Width(Cm)	Soakers	Soakers_Describe	Soakers_Leaking	Soakers_Leaking_Describe	Fans	Fans_Location	Fans_Direction	Fans_Function	WaterTroughsLeaking	WaterTroughsLeaking_Describe	FeedCurb	FeedCurb_1	FeedCurb_Describe	FeedRefusal	FR_Dry	FR_Wet	FR_Manure	FenceLineManure	FenceLineManure_Describe	WetSpots	WetSpots_Describe	ManurePiles_Pen	No_ManurePiles_Pen
CA001	1	Hospital	OpenDryLot	0	0	0	1	ExecerciseArea	Metal	388.26	459.7	731.52		0	0	0	0	0	0					1	2 inch pipe, 7 inch away from the headlocks with 6 ft inbetween the nozzles	1	Middle to east side, 30 ft west are not working	0	0	0	0	1	East and West	Dirty	1	stucked with feed	1	1	0	0	0		1	5 ft along the feedlane	1	1
CA001	2	Lactating	FreeStallWithExerciseArea	1	0	0	1	Freestall	Metal	411.24	723.54	1097.28		0	0	0	0	0	0					1	2 inch pipe, 7 inch away from the headlocks with 6 ft inbetween the nozzles	1	60 ft to the west side not working	1	RestingArea	East	1	1	East and West	Dirty	1	stucked with feed	1	0	1	1	0		0	0	1	1
CA001	3	Lactating	FreeStallWithExerciseArea	1	0	0	1	Freestall	Metal	411.24	723.54	1097.28		0	0	0	0	0	0					1	2 inch pipe, 7 inch away from the headlocks with 6 ft inbetween the nozzles	1	West side	1	RestingArea	East	1	1	West and Middle	Dirty	1	stucked with feed	0	0	0	0	0		1	Half of exercise area to the south is wet, 50x5ft from the middle to the west side	1	3
CA001	4	Lactating	FreeStallWithExerciseArea	1	0	0	1	Freestall	Metal	411.24	723.54	1097.28		0	0	0	0	0	0					1	2 inch pipe, 7 inch away from the headlocks with 6 ft inbetween the nozzles	1	Middle to East	1	RestingArea	East	1	1	All are leaking	Dirty	1	stucked with feed	1	0	1	1	0		1	Middle to East, also between pen 4 and 6 150x15 ft wet spot	0	0
CA001	5	Lactating	FreeStallWithExerciseArea	1	0	0	1	Freestall	Metal	380.76	713.54	1036.32		0	0	0	0	0	0					1	2 inch pipe, 7 inch away from the headlocks with 6 ft inbetween the nozzles	1	West side	1	RestingArea	East	1	1	West	Dirty	1	stucked with feed	0	0	0	0	0		0	0	1	1
CA001	6	Lactating	FreeStallWithExerciseArea	1	0	0	1	Freestall	Metal	380.76	713.54	1036.32		0	0	0	0	0	0					1	2 inch pipe, 7 inch away from the headlocks with 6 ft inbetween the nozzles	1	Middle to East	1	RestingArea	East	1	1	All are leaking	Dirty	1	stucked with feed	1	1	0	1	0		1	Middle of Exercise area 150ftx25ft, along the east fence side with 5 ft wide, water puddle in east south corner of the exercise area 30x 20 ft	1	1
CA001	7	Lactating	FreeStallWithExerciseArea	1	0	0	1	Freestall	Metal	380.76	713.54	1036.32		0	0	0	0	0	0					1	2 inch pipe, 7 inch away from the headlocks with 6 ft inbetween the nozzles	1	West side	1	RestingArea	East	1	1	East, Southwest and West	Dirty	1	stucked with feed	1	1	0	0	0		0		1	1
CA001	8	Lactating	FreeStallWithExerciseArea	1	0	0	1	Freestall	Metal	380.76	665.08	1036.32		0	0	0	0	0	0					1	2 inch pipe, 7 inch away from the headlocks with 6 ft inbetween the nozzles	1	Middle to East	1	RestingArea	East	1	1	All are leaking	Dirty	1	stucked with feed	1	0	1	1	0		0	0	1	1
CA001	9	Lactating	FreeStallWithExerciseArea	1	0	0	1	Freestall	Metal	462.2	711.04	1645.92		0	0	0	0	0	0					1	2 inch pipe, 7 inch away from the headlocks with 6 ft inbetween the nozzles	0		1	RestingArea	East	1	1	West and Middle	Dirty	1	stucked with feed	1	1	0	0	0		0	0	0	0
CA001	10	Lactating	FreeStallWithExerciseArea	1	0	0	1	Freestall	Metal	472.2	711.04	1645.92		0	0	0	0	0	0					1	2 inch pipe, 7 inch away from the headlocks with 6 ft inbetween the nozzles	1	Middle to East	1	RestingArea	East	1	1	East and Middle	Dirty	1	stucked with feed	1	1	0	0	0		0	0	0	0
CA001	11	Lactating	FreeStallWithExerciseArea	1	0	0	1	Freestall	Metal	380.76	713.54	1036.32		0	0	0	0	0	0					1	2 inch pipe, 7 inch away from the headlocks with 6 ft inbetween the nozzles	1	West side	1	RestingArea	East	1	1	West, Northwest and Middle west	Dirty	1	stucked with feed	1	0	1	1	0		1	Near the half of the exercise area to east was wet, wet spot behind the Northeast water trough 10x20ft	1	1
CA001	12	Lactating	FreeStallWithExerciseArea	1	0	0	1	Freestall	Metal	380.76	713.54	1036.32		0	0	0	0	0	0					1	2 inch pipe, 7 inch away from the headlocks with 6 ft inbetween the nozzles	1	Middle to East	1	RestingArea	East	1	1	West, Middle west, South and East	Dirty	1	stucked with feed	1	1	0	0	0		1	Southwest corner of exercise area 30 ftx10 ft	1	1
CA001	14	Lactating	FreeStallWithExerciseArea	1	0	0	1	Freestall	Metal	380.76	713.54	1036.32		0	0	0	0	0	0					1	2 inch pipe, 7 inch away from the headlocks with 6 ft inbetween the nozzles	1	Middle to East	1	RestingArea	East	4 fans from west are not working	1	All are leaking	Dirty	1	stucked with feed	1	1	0	0	0		1	Northwest corner of exercise area	0	0
CA001	15	Lactating	FreeStallWithExerciseArea	1	0	0	1	Freestall	Metal	439.22	627.1	1188.72		0	0	0	0	0	0					1	2 inch pipe, 7 inch away from the headlocks with 6 ft inbetween the nozzles	1	Middle to West	1	RestingArea	East	1	1	South and Middle	Dirty	1	stucked with feed	1	1	0	0	0		1	Southeast corner of exercise area	0	0
CA001	16	Lactating	FreeStallWithExerciseArea	1	0	0	1	Freestall	Metal	439.22	627.1	1188.72		0	0	0	0	0	0					1	2 inch pipe, 7 inch away from the headlocks with 6 ft inbetween the nozzles	1	Middle to East	1	RestingArea	East	1	1	Northeast, Northwest, East	Dirty	1	stucked with feed	1	1	0	0	0		1	South side of exercise area and Southwest corner were wet	1	1
CA001	17	Lactating	FreeStallWithExerciseArea	1	0	0	1	Freestall	Metal	439.22	774.5	1188.72		0	0	0	0	0	0					1	2 inch pipe, 7 inch away from the headlocks with 6 ft inbetween the nozzles	1	Middle to West	1	RestingArea	East	1	1	East	Dirty	1	stucked with feed	1	1	0	1	0		1	Northeast corner and Southwest corner	0	0
CA001	18	Lactating	FreeStallWithExerciseArea	1	0	0	1	Freestall	Metal	439.22	627.1	1188.72		0	0	0	0	0	0					1	2 inch pipe, 7 inch away from the headlocks with 6 ft inbetween the nozzles	1	Middle to East	1	RestingArea	East	1	1	All are leaking	Dirty	1	stucked with feed	1	1	0	0	1	North side behind the freestall	0	0	0	OldManureOutside
CA001	19	Lactating	FreeStallWithExerciseArea	1	0	0	1	Freestall	Metal	451.72	721.04	1554.48		0	0	0	0	0	0					1	2 inch pipe, 7 inch away from the headlocks with 6 ft inbetween the nozzles	1	West side	1	RestingArea	East	1	1	East	Dirty	1	stucked with feed	1	0	1	1	0		1	Northwest corner	1	1
CA001	20	Lactating	FreeStallWithExerciseArea	1	0	0	1	Freestall	Metal	451.72	721.04	1554.48		0	0	0	0	0	0					1	2 inch pipe, 7 inch away from the headlocks with 6 ft inbetween the nozzles	1	Middle to East	1	RestingArea	East	1	1	East	Dirty	1	stucked with feed	1	0	1	1	1	South	1	Northeast corner	0	0
CA001	21	Lactating	OpenDryLot	1	0	0	1	ExecerciseArea	Metal	436.72	482.2	762		0	0	0	0	0	0					1	2 inch pipe, 7 inch away from the headlocks with 6 ft inbetween the nozzles	1	Middle to West	0	0	0	0	1	West	Dirty	1	stucked with feed	1	1	0	0	1	North and East	1	Northeast corner, South east corner	1	2
CA001	22	Lactating	OpenDryLot	1	0	0	1	ExecerciseArea	Metal	434.22	500.18	762		0	0	0	0	0	0					1	2 inch pipe, 7 inch away from the headlocks with 6 ft inbetween the nozzles	1	Shooting soaker at middle	0	0	0	0	0		Dirty	1	stucked with feed	1	1	0	0	1	West	1	Manure build up at the end of flush	0	0
CA001	23	CloseUp	OpenDryLot	1	0	0	1	ExecerciseArea	Metal	388.26	520.66	731.52		0	0	0	0	0	0					1	2 inch pipe, 7 inch away from the headlocks with 6 ft inbetween the nozzles	1	Middle to West	0	0	0	0	1	East and West	Dirty	1	stucked with feed	1	1	0	0	1	South and West	1	Behind feed lane and in the west side 10x20 ft	1	1
CA001	31	Springers	OpenDryLot	0	0	0	1	ExecerciseArea	Metal	444.22	495.18	731.52		0	0	0	0	0	0					1	Misters, 1 inch pipe 7 inch away from the headlocks with 5 ft inbetween the nozzles	0		0	0	0	0	0		Dirty	1	stucked with feed	1	1	0	0	1	East, West	1	Northeast corner, behind the feedlane	1	1
CA001	32	Springers	OpenDryLot	0	0	0	1	ExecerciseArea	Metal	444.22	495.18	731.52		0	0	0	0	0	0					1	Misters, 1 inch pipe 7 inch away from the headlocks with 5 ft inbetween the nozzles	0		0	0	0	0	0		Dirty	1	stucked with feed	0	0	0	0	1	South and West	0	0	1	2
CA001	33	Springers	OpenDryLot	0	0	0	1	ExecerciseArea	Metal	444.22	495.18	731.52		0	0	0	0	0	0					1	Misters, 1 inch pipe 7 inch away from the headlocks with 5 ft inbetween the nozzles	0		0	0	0	0	0		Dirty	1	stucked with feed	0	0	0	0	1	West	1	Behind the feedlane along the way	0	0
CA001	34	Springers	OpenDryLot	0	0	0	1	ExecerciseArea	Metal	444.22	495.18	731.52		0	0	0	0	0	0					1	Misters, 1 inch pipe 7 inch away from the headlocks with 5 ft inbetween the nozzles	0		0	0	0	0	0		Dirty	1	stucked with feed	1	1	0	1	1	South and West	1	4 wet areas in the west side of 10x20 ft	1	OldManureOutside
CA001	35	DryCows	OpenDryLot	0	0	0	1	ExecerciseArea	Metal	398.74	429.22	731.52		0	0	0	0	0	0					1	Misters, 1 inch pipe 7 inch away from the headlocks with 5 ft inbetween the nozzles	0		0	0	0	0	0		Dirty	1	stucked with feed	1	1	0	0	1	North and South	1	Behind feedlane 5x5ft	1	1
CA001	36	DryCows	OpenDryLot	0	0	0	1	ExecerciseArea	Metal	398.74	429.22	731.52		0	0	0	0	0	0					1	Misters, 1 inch pipe 7 inch away from the headlocks with 5 ft inbetween the nozzles	0		0	0	0	0	1	North	Dirty	1	stucked with feed	0	0	0	0	1	All over the pen	0	0	1	1
CA001	37	DryCows	OpenDryLot	0	0	0	1	ExecerciseArea	Metal	398.74	429.22	731.52		0	0	0	0	0	0					1	Misters, 1 inch pipe 7 inch away from the headlocks with 5 ft inbetween the nozzles	0		0	0	0	0	1	North and South	Dirty	1	stucked with feed	0	0	0	0	1	All over the pen	1	Northwest 5x10 ft	1	3
CA001	38	DryCows	OpenDryLot	0	0	0	1	ExecerciseArea	Metal	398.74	429.22	731.52		0	0	0	0	0	0					1	Misters, 1 inch pipe 7 inch away from the headlocks with 5 ft inbetween the nozzles	0		0	0	0	0	1	South	Dirty	1	stucked with feed	1	1	0	1	1	North, East and West	0	0	1	3
CA001	Maternity	Maternity	BeddedPack	0	0	0	1	FeedBunkAndRestingArea	Metal	403.74	510.18	731.52		0	0	0	0	0	0					0		0		1	RestingArea	East	1	0		Clean	0		0	0	0	0	0		0	0	0	0
CA003	1	Lactating	OpenDryLot	0	0	0	1	FeedBunk	Cloth	286.82	319.8	365.76	1	ExerciseArea	Metal	411.24	436.72	731.52	0					1	2 inch pipe with 6 ft inbetween the nozzles	0		0	0	0	0	1	North	Clean	0		0	0	0	0	0		1	Southwest corner 5x10 ft	0	0
CA003	2	Lactating	OpenDryLot	0	0	0	1	FeedBunk	Cloth	286.82	319.8	365.76	1	ExerciseArea	Metal	411.24	436.72	731.52	0					1	2 inch pipe with 6 ft inbetween the nozzles	1	South end	0	0	0	0	0		Clean	0		0	0	0	0	1	South and West	0	0	0	0
CA003	3	Lactating	OpenDryLot	0	0	0	1	FeedBunk	Cloth	286.82	319.8	365.76	1	ExerciseArea	Metal	411.24	436.72	731.52	0					1	2 inch pipe with 6 ft inbetween the nozzles	1	Middle to North	0	0	0	0	1	North, Middle and South	Clean	0		1	0	1	1	0		1	South behind the feedlane 50x8ft and North side beside the water trough 10x3ft, 5x2ft	0	0
CA003	4	Lactating	OpenDryLot	0	0	0	1	FeedBunk	Cloth	286.82	319.8	365.76	1	ExerciseArea	Metal	411.24	436.72	731.52	0					1	2 inch pipe with 6 ft inbetween the nozzles	1	Middle to south	0	0	0	0	1	North and South	Clean	0		0	0	0	0	0		1	Drainage of calf hutches 10ft along the pen, spot 5x10ft in the middle of the pen	0	0
CA003	5	Lactating	OpenDryLot	0	0	0	1	FeedBunk	Cloth	286.82	319.8	365.76	1	ExerciseArea	Metal	411.24	436.72	731.52	0					1	2 inch pipe with 6 ft inbetween the nozzles	0		0	0	0	0	1	South	Clean	0		0	0	0	0	0		1	Outside the pen	0	0
CA003	6	Lactating	OpenDryLot	0	0	0	1	FeedBunk	Cloth	301.82	307.3	365.76	1	ExerciseArea	Metal	398.74	401.24	731.52	0					1	2 inch pipe with 6 ft inbetween the nozzles	1	Middle to south	0	0	0	0	1	South	Clean	0		0	0	0	0	0		1	West side 15x5ft, South, 5x5ft and 8x5ft outside the pen	0	0
CA003	7	Lactating	OpenDryLot	0	0	0	1	FeedBunk	Cloth	301.82	307.3	365.76	1	ExerciseArea	Metal	398.74	401.24	731.52	0					1	2 inch pipe with 6 ft inbetween the nozzles	0		0	0	0	0	1	North and South	Clean	0		0	0	0	0	0		0	0	0	0
CA003	8	Lactating	OpenDryLot	0	0	0	1	FeedBunk	Cloth	301.82	307.3	365.76	1	ExerciseArea	Metal	383.26	413.74	731.52	0					1	2 inch pipe with 6 ft inbetween the nozzles	0		0	0	0	0	1	North and South	Clean	0		0	0	0	0	1	South	1	Middle east 10x5 ft	0	0
CA003	9	Lactating	OpenDryLot	0	0	0	1	FeedBunk	Cloth	301.82	307.3	365.76	1	ExerciseArea	Metal	383.26	413.74	731.52	0					1	2 inch pipe with 6 ft inbetween the nozzles	0		0	0	0	0	0		Clean	0		0	0	0	0	0		1	Middle east 10x5ft	0	0
CA003	10	Lactating	OpenDryLot	0	0	0	1	FeedBunk	Cloth	301.82	307.3	365.76	1	ExerciseArea	Metal	383.26	413.74	731.52	0					1	2 inch pipe with 6 ft inbetween the nozzles	0		0	0	0	0	1	North	Dirty	1	Middle to South	0	0	0	0	1	North side	0	0	0	0
CA003	11	Lactating	OpenDryLot	0	0	0	1	FeedBunk	Cloth	301.82	307.3	365.76	1	ExerciseArea	Metal	383.26	413.74	731.52	0					1	2 inch pipe with 6 ft inbetween the nozzles	0		0	0	0	0	1	North	Dirty	1		0	0	0	0	1	South	0	0	0	0
CA003	12	Lactating	OpenDryLot	0	0	0	1	FeedBunk	Cloth	301.82	307.3	365.76	1	ExerciseArea	Metal	383.26	413.74	731.52	0					1	2 inch pipe with 6 ft inbetween the nozzles	0		0	0	0	0	1	North	Clean	0		0	0	0	0	0		0	0	0	0
CA003	13	Lactating	OpenDryLot	0	0	0	1	FeedBunk	Cloth	301.82	307.3	365.76	1	ExerciseArea	Metal	383.26	413.74	731.52	0					1	2 inch pipe with 6 ft inbetween the nozzles	1	The whole line	0	0	0	0	0		Clean	0		0	0	0	0	0		1	South 10x5ft	0	0
CA003	14	Lactating	OpenDryLot	0	0	0	1	FeedBunk	Cloth	301.82	307.3	365.76	1	ExerciseArea	Metal	383.26	413.74	731.52	0					1	2 inch pipe with 6 ft inbetween the nozzles	0		0	0	0	0	1	Middle	Clean	0		0	0	0	0	0		0	0	0	0
CA003	16	Fresh	OpenDryLot	0	0	0	1	FeedBunk	Cloth	301.82	307.3	365.76	1	ExerciseArea	Metal	398.74	401.24	731.52	0					1	2 inch pipe with 6 ft inbetween the nozzles	0		0	0	0	0	1	Middle	Clean	0		0	0	0	0	0		0	0	0	0
CA003	21	DryCows	OpenDryLot	0	0	0	1	FeedBunk	Cloth	312.3	319.8	365.76	1	ExerciseArea	Metal	304.8	309.8	731.52	0					1	2 inch pipe with 6 ft inbetween the nozzles	1	Middle	0	0	0	0	1	North, Southeast and Southwest	Dirty	1	Half of east side	0	0	0	0	1	East side	1	Northwest corner 10x5ft, West 5x5ft and East 5x5ft	0	0
CA003	25	Maternity	OpenDryLot	0	0	0	1	FeedBunkAndRestingArea	Metal	495.18	507.68	#VALUE!	0	0	0	0	0	0	0						2 inch pipe with 6 ft inbetween the nozzles	0		1	RestingArea	East	1	1	East	Clean	0		0	0	0	0	0		0	0	0	0
CA003	26	CloseUp	OpenDryLot	0	0	0	1	FeedBunkAndRestingArea	Metal	439.22	487.68	#VALUE!	0	0	0	0	0	0	0					0		0		0	0	0	0	1	North, East, South	Dirty	1		0	0	0	0	1	North, East and West	1	Northeast side 10x5ft	0	0
CA003	55	DryCows	OpenDryLot	0	0	0	1	FeedBunk	Cloth	312.3	322.3	365.76	1	ExerciseArea	Metal	304.8	309.8	731.52	0					0		0		0	0	0	0	1	Northeast, Northwest and southeast	Clean	0		0	0	0	0	1	North and East sides	0	0	0	0
CA003	56	CloseUp	OpenDryLot	0	0	0	1	ExecerciseArea	Metal	398.74	401.24	762	0	0	0	0	0	0	0					0		0		0	0	0	0	1	South	Dirty	1		0	0	0	0	1	West	0	0	0	0
CA003	Hospital	Hospital	OpenDryLot	0	0	0	1	FeedBunk	Cloth	286.82	319.8	365.76	1	ExerciseArea	Metal	411.24	436.72	731.52	0					1	2 inch pipe with 6 ft inbetween the nozzles	0		0	0	0	0	1	Middle	Clean	0		0	0	0	0	0		0	0	1	7
CA005	1	Lactating	OpenDryLot	0	0		1	ExecerciseArea	Metal	380.76	456.72	914.4	0	0	0	0	0	0	0					1	Misters 1Inch pipe	0		0	0	0	0	1	North and Middle	Clean	0		1	0	1	1	1	North	1	Middle to west (20x30), west south 10 x40 F	0	0
CA005	2	lactating	OpenDryLot	0	0		1	ExecerciseArea	Metal	380.76	390.76	914.4	0	0	0	0	0	0	0					1	Misters 1Inch pipe	0		0	0	0	0	1	North, Middle and South	Clean	0		0	0	0	0	1	North, South	1	50x30 f-south west,20x30 f middle towest	0	0
CA005	3	Lactating	OpenDryLot	0	0		1	ExecerciseArea	Metal	393.26	429.22	914.4	0	0	0	0	0	0	0					1	2 inch pipe with 6 ft in between the nozzles	0		0	0	0	0	1	North, Middle and South	Clean	0		1	1	0	1	0		1	South end near water trough from outside 20x5 F,wet spot south (5x20 F)	0	0
CA005	4	Lactating	OpenDryLot	0	0		1	ExecerciseArea	Metal	393.26	429.22	914.4	0	0	0	0	0	0	0					1	2 inch pipe with 6 ft in between the nozzles	0		0	0	0	0	1	North, Middle and South	Clean	0		0	0	0	0	1	North	1	Wet spot behind feed lane (20x30 F)	0	0
CA005	5	lactating	OpenDryLot	0	0		1	ExecerciseArea	Metal	418.74	403.74	914.4	0	0	0	0	0	0	0					1	2 inch pipe with 6 ft in between the nozzles	1		0	0	0	0	1	North, Middle and South	Clean	0		0	0	0	0	1	South and East sides	0	0	0	0
CA005	6	lactating	OpenDryLot	0	0		1	ExecerciseArea	Metal	418.74	403.74	914.4	0	0	0	0	0	0	0					1	2 inch pipe with 6 ft in between the nozzles	1		0	0	0	0	1	South and Middle	Clean	0		1	1	0	1	0		1	Spot 50X50 F in the Southeast corner, 2 Spots behind feed lane 80X10F and 30X20F	0	0
CA005	7	lactating	OpenDryLot	0	0		1	ExecerciseArea	Metal	418.74	403.74	914.4	0	0	0	0	0	0	0					1	2 inch pipe with 6 ft in between the nozzles	1		0	0	0	0	1	South and Middle	Clean	0		1	1	0	1	1	South	1	spot of 5X20 F Northwest end outside the pen, spot 30X30 F North west in front of shade	0	0
CA005	8	lactating	OpenDryLot	0	0		1	ExecerciseArea	Metal	426.72	373.26	914.4	0	0	0	0	0	0	0					1	2 inch pipe with 6 ft in between the nozzles	0		0	0	0	0	1	North, Middle and South	Dirty	1	Stucked with feed	1	1	0	1	0		1	Northwest corner spot 40X40F, North side spot 10X10f	0	0
CA005	9	lactating	OpenDryLot	0	0		1	ExecerciseArea	Metal	426.72	373.26	914.4	0	0	0	0	0	0	0					1	2 inch pipe with 6 ft in between the nozzles	0		0	0	0	0	1	North, Middle and South	Dirty	1	Stucked with feed	0	0	0	0	1	South	0	0	0	0
CA005	10	Springers	OpenDryLot	0	0		1	ExecerciseArea	Metal	426.72	373.26	914.4	0	0	0	0	0	0	0					0		0		0	0	0	0	1	North, Middle and South	Dirty	1	Stucked with feed	0	0	0	0	1	North and West sides	1	Soth end outside the pen spot 8X20F, South side spot 2X20F	0	0
CA005	11	Lactating	OpenDryLot	0	0		1	ExecerciseArea	Metal	380.76	456.72	914.4	0	0	0	0	0	0	0					1	2 inch pipe with 6 ft in between the nozzles	0		0	0	0	0	1	North, Middle and South	Dirty	1	has some feed stuff	1	0	1	1	1	North	1	Wet spot along southside 10 Fx2/3 F, north west corner 20x20F,water puddle (20fx2 f)south outside,	0	0
CA005	12	Lactating	OpenDryLot	0	0		1	ExecerciseArea	Metal	380.76	456.72	914.4	0	0	0	0	0	0	0					1	2 inch pipe with 6 ft in between the nozzles	0		0	0	0	0	1	North, Middle and South	Clean	0		0	0	0	0	1	North, South	1	Wet spot (middle south)&50x50 F,10x10 Fsouthwest corner,	0	0
CA005	24	DryCows	OpenDryLot	0	0		1	ExecerciseArea	Metal	411.24	413.74	914.4	0	0	0	0	0	0	0					0		0		0	0	0	0	1	North and South	Clean	0		0	0	0	0	0		0	0	0	0
CA005	25	DryCows	OpenDryLot	0	0		1	ExecerciseArea	Metal	411.24	413.74	914.4	0	0	0	0	0	0	0					0		0		0	0	0	0	1	North and South	Clean	0		0	0	0	0	0		1	Behind feed lane 20X20F	0	0
CA005	26	DryCows	OpenDryLot	0	0		1	ExecerciseArea	Metal	411.24	413.74	914.4	0	0	0	0	0	0	0					0		0		0	0	0	0	1	North and South	Clean	0		0	0	0	0	0		0	0	0	0
CA005	Beef cow pen	BeefCows	OpenDryLot	0	0		1	ExecerciseArea	Metal	479.7	551.14	2438.4	0	0	0	0	0	0	0					0		0		0	0	0	0	0		Clean	0		0	0	0	0	0		1	10 x10 F southeast	0	0
CA005	Close up 2	CloseUp	OpenDryLot	0	0		1	ExecerciseArea	Metal	393.26	390.76	914.4	0	0	0	0	0	0	0					0		0		0	0	0	0	0		Clean	0		0	0	0	0	0		0	0	0	0
CA005	Close up1	CloseUp	OpenDryLot	0	0		1	ExecerciseArea	Metal	380.76	390.76	914.4	0	0	0	0	0	0	0					0		0		0	0	0	0	1	North and South	Clean	0		0	0	0	0	0		1	10x10 F 17.1 middle,south	0	0
CA005	Hospital	Hospital	OpenDryLot	0	0		1	ExecerciseArea	Metal	380.76	429.22	914.4	0	0	0	0	0	0	0					0		0		0	0	0	0	1	Middle	Clean	0		0	0	0	0	1	South	1	wet spot 5x5 F north east corner, 5x10 F north middle corner, 10x20F north west	0	0
CA005	Maternity 1	Maternity	OpenDryLot	0	0		1	FeedBunkAndRestingArea	Metal	477.2	568.64	2438.4	0	0	0	0	0	0	0					0		0		1	RestingArea	East	1	1	All are leaking	Clean	0		1	0	1	1	1	South and East sides	1	Leaking pipe outside the open 10 Fx1 F to drainge	0	0
CA005	Maternity 2	Maternity	OpenDryLot	0	0		1	FeedBunkAndRestingArea	Metal	479.7	551.14	2438.4	0	0	0	0	0	0	0					0		0		1	RestingArea	East	1	1	North and Middle	Clean	0		0	0	0	0	0		0	0	0	0
CA006	1	Lactating	OpenDryLot	0	0	0	1	ExecerciseArea	Metal	467.2	573.64	975.36	1	FeedBunk	Cloth	365.76	365.76	365.76	0					1	Misters 10 inch above the stanchion	0		1	RestingArea	Southeast	1	0		Dirty	1		1	1	0	0	1	North and South	0	0	1	1
CA006	2	Lactating	OpenDryLot	0	0	0	1	ExecerciseArea	Metal	467.2	573.64	975.36	1	FeedBunk	Metal	426.72	426.72	426.72	0					1	Misters 10 inch above the stanchion	0		1	RestingArea	Northeast	1	0		Dirty	1		1	1	0	0	1	North and South	1	All area under the shade	1	1
CA006	3	CloseUp	OpenDryLot	0	0	0	1	ExecerciseArea	Metal	378.26	446.72	914.4	1	FeedBunk	Metal	375.76	375.76	375.76	0					1	Misters 10 inch above the stanchion	0		0	0	0	0	0		Dirty	1		0	0	0	0	1	All over the pen	0	0	0	0
CA006	4	DryCows	OpenDryLot	0	0	0	1	ExecerciseArea	Metal	368.26	416.24	731.52		0	0	0	0	0	0					0		0		0	0	0	1	0		Dirty	1		0	0	0	0	1	South	0	0	0	0
CA006	5	Lactating	OpenDryLot	0	0	0	1	ExecerciseArea	Metal	467.2	573.64	975.36		FeedBunk	Metal	446.72	446.72	446.72	0					1	Misters 10 inch above the stanchion	0		1	RestingArea	Southeast	1	0		Dirty	1		1	1	0	1	1	North, West and South	0	0	1	2
CA006	6	Lactating	FreeStallWithoutExerciseArea	0	1	0	1	Freestall	Metal	484.7	975.36	1524		0	0	0	0	0	0					1	2 inch pipe on metal angle 10 inch away from headlocks with 6 ft between nozzles	1	The whole line	1	FeedBunk	Southeast	1	1	All are leaking	Dirty	1		1	1	0	1	0		1	Water puddle in the Southeast side 40x5 ft	0	0
CA006	7	Lactating	FreeStallWithoutExerciseArea	0	1	0	1	Freestall	Metal	515.18	975.36	1524		0	0	0	0	0	0					1	3 inch pipe on metal angle 10 inch away from headlocks with 6 ft between nozzles	1	The whole line	1	FeedBunk	Northeast	1	1	All are leaking	Clean	0		1	1	0	0	0		1	Water puddle in the Northwest side of the pen 20x5 ft	0	0
CA006	8	Lactating	FreeStallWithoutExerciseArea	0	1	0	1	Freestall	Metal	545.66	975.36	1524		0	0	0	0	0	0					1	4 inch pipe on metal angle 10 inch away from headlocks with 6 ft between nozzles	1	The whole line	1	FeedBunk	Southeast	1	1	All are leaking	Dirty	1		1	0	1	1	0		1	Southeast corner 30x30ft	0	0
CA006	9	Lactating	FreeStallWithoutExerciseArea	0	1	0	1	Freestall	Metal	576.14	975.36	1524		0	0	0	0	0	0					1	5 inch pipe on metal angle 10 inch away from headlocks with 6 ft between nozzles	1	The whole line	1	FeedBunk	Northeast	1	1	All are leaking	Dirty	1		1	0	1	1	0		1	Water puddle 30x5 ft at north east side	0	0
CA006	10	Hospital	OpenDryLot	0	0	0	1	ExecerciseArea	Metal	378.26	446.72	914.4		FeedBunk	Metal	375.76	375.76	375.76	0					1	Misters 10 inch above the stanchion	0		1	RestingArea	Southeast	1	0		Dirty	1		0	0	0	0	1	North and West	1	Near to half of the west side of the pen	0	0
CA006	11	Lactating	OpenDryLot	0	0	0	1	ExecerciseArea	Metal	378.26	446.72	914.4		FeedBunk	Metal	375.76	375.76	375.76	0					1	Misters 10 inch above the stanchion	0		0	0	0	0	0		Dirty	1		1	1	0	0	1	North, East and West	1	About 2 thirds of the pen has wet manure and southeast side has water puddle 50x60 ft	0	0
CA008	2	Lactating	FreeStallWithExerciseArea	1	0		1	Freestall	Metal	708.54	563.64	1127.76	1	ExerciseArea	Metal	393.26	411.24	396.24	0					1	2 inch pipe , 7 inch away from the headlocksand 6 ft inbetween the nozzles	1	Middle to North	1	FeedBunk	Southeast	Working	0		Dirty	1	Stucked with feed	1	1	0	1	1	North and West	1	Exercise area has 50X30 f wet spotand northeast side till the middle is wet with 10 f width	1	1
CA008	3	Lactating	FreeStallWithExerciseArea	1	0		1	Freestall	Metal	708.54	563.64	1127.76	0	0		0	0	0	0					1	2 inch pipe , 7 inch away from the headlocksand 6 ft inbetween the nozzles	1	Middle to North	1	FeedBunk	Northeast	Working	1	South	Dirty	1	Stucked with feed	1	1	0	1	0		1	Whole exercise area looks wet with water puddle at the Northeast corner	1	1
CA008	4	Lactating	FreeStallWithExerciseArea	1	0		1	Freestall	Metal	698.06	573.64	1127.76	1	ExerciseArea	Metal	406.24	411.24	396.24	0					1	2 inch pipe , 7 inch away from the headlocksand 6 ft inbetween the nozzles	1	Middle to south	1	FeedBunk	Southeast	Working	1	North	Dirty	1	Stucked with feed	1	0	1	1	1	West	1	East side of freestall has 6f wide wet spot from middle to south exercise area looks wet	1	1
CA008	5	Lactating	FreeStallWithExerciseArea	1	0		1	Freestall	Metal	698.06	573.64	1127.76	1	ExerciseArea	Metal	378.26	406.24	396.24	0					1	2 inch pipe , 7 inch away from the headlocksand 6 ft inbetween the nozzles	1	Middle to south	1	FeedBunk	Southwest	Working	1	Middle	Dirty	1	Stucked with feed and broken at the middle 10 F	1	0	1	1	1	North and Southeast	1	Wet spot in Freestall and Exercise area looks wet	1	1
CA008	6	Lactating	FreeStallWithExerciseArea	1	0		1	Freestall	Metal	706.04	586.62	1127.76	1	ExerciseArea	Metal	373.26	418.74	396.24	0					1	2 inch pipe , 7 inch away from the headlocksand 6 ft inbetween the nozzles	1	West side	1	FeedBunk	Southwest	Working	1	West , Middle and Ecercise area	Dirty	1	Stucked with feed only in the west side	1	1	0	1	1	East side	1	Wet spot from middle of the pen to west side 20F width	1	1
CA008	7	Lactating	FreeStallWithExerciseArea	1	0		1	Freestall	Metal	706.04	586.62	1127.76	1	ExerciseArea	Metal	378.26	406.24	396.24	0					1	2 inch pipe , 7 inch away from the headlocksand 6 ft inbetween the nozzles	1	West side	1	FeedBunk	Northwest	Working	1	West and Middle	Dirty	1	Stucked with feed	1	1	1	1	1	North and West	1	Back of shade 60X30 F wet spot and half of the freestall to west is wet, East side of shade 10X10F Northeast of shade 10X20F and Northeast corner 10X10F	0	0
CA008	8	Lactating	FreeStallWithExerciseArea	1	0		1	Freestall	Metal	693.06	584.12	1127.76	0	0	0	0	0	0	0					1	2 inch pipe , 7 inch away from the headlocksand 6 ft inbetween the nozzles	1	Middle	1	FeedBunk	Northwest	Working	0		Dirty	1	has some feed stuff	1	1	0	1	1	East side	1	40X40F Southeast corner, 20X5f Southeast of shade and 30X10F Northeast of shade	1	1
CA008	9	Lactating	FreeStallWithExerciseArea	1	0		1	Freestall	Metal	693.06	584.12	1127.76	1	ExerciseArea	Metal	403.74	431.72	396.24	0					1	2 inch pipe , 7 inch away from the headlocksand 6 ft inbetween the nozzles	1	Middle	1	FeedBunk	Southwest	Working	1	East	Dirty	1	has some feed stuff	1	1	0	1	1	West	1	Exercise area has 10X70 f wet spot in the west side	1	1
CA008	10	Hospital	OpenDryLot	0	0	0	1	ExecerciseArea	Metal	350.28	365.76	365.76	0	0	0	0	0	0	0					1	3 inch pipe , 7 inch high than the stanchion and 6 ft apart nipple	1	Northeast side	0	0	0	0	1	Northeast side	Clean	0		1	1	0	1	0		0	0	0	0
CA008	27	DryCows	OpenDryLot	0	0	0	1	ExecerciseArea	Metal	439.22	477.2	304.8	0	0	0	0	0	0	0					0		0		0	0	0	0	0		Clean	0		1	1	0	0	0		1	Southeast corner 40x20 ft	0	0
CA008	30	CloseUp	OpenDryLot	0	0	0	1	ExecerciseArea	Metal	418.74	446.72	304.8	0	0	0	0	0	0	0					0		0		0	0	0	0	0		Clean	0		0	0	0	0	0		1	Southwest corner 50x10 ft	0	0
CA008	33	Springers	OpenDryLot	0	0	0	1	ExecerciseArea	Metal	441.72	469.7	304.8	0	0	0	0	0	0	0					0		0		0	0	0	0	0		Dirty	1		1	1	0	0	0		1	Behind Feedlane 50x10 ft	0	0
CA008	50	Fresh Hospital	OpenDryLot	0	0	0	1	ExecerciseArea	Metal	383.26	396.24	396.24	0	0	0	0	0	0	0					0		0		0	0	0	0	0		Dirty	1		1	1	0	0	0		0	0	0	0
CA008	51	Hospital	OpenDryLot	0	0	0	1	FeedBunk	Cloth	357.78	357.78	365.76	1	ExerciseArea	Metal	370.76	380.76	396.24	0					1	3 inch pipe , 7 inch high than the stanchion and 6 ft apart nipple	1	North pipe line broken	0	0	0	0	0		Clean	0		1	1	0	1	0		1	Under the shade and North side are wet, water puddle 10x10 ft	0	0
CA008	99	Hospital	OpenDryLot	0	0	0	1	ExecerciseArea	Metal	434.22	487.68	365.76	0	0	0	0	0	0	0					0		0		0	0	0	0	0		Clean	0		1	1	0	0	0		0	0	0	0
CA017	1	Lactating	OpenDryLot	0	0	0	1	ExecerciseArea	Metal	396.24	426.72	609.6		FeedBunk	Cloth	304.8	304.8	365.76	0					1	2 inch pipe on metal angle with 10 inch away from the headlocks with 3 inch to the back with 8 ft inbetween the nozzles	0		0	0	0	0	1	All are leaking	Clean	0		1	1	0	0	0		0	0	1	1
CA017	2	Lactating	FreeStallWithExerciseArea	0	1	0	1	Freestall	Metal	396.24	457.2	1310.64		FeedBunk	Cloth	457.2	457.2	365.76	0					1	2 inch pipe on metal angle with 10 inch away from the headlocks with 3 inch to the back with 8 ft inbetween the nozzles	0		1	RestingArea	East	1	1	South and East	Dirty	1		1	0	1	1	0		0	0	0	0
CA017	3	Lactating	FreeStallWithExerciseArea	0	1	0	1	Freestall	Metal	396.24	457.2	1310.64		0	0	0	0	0	0					1	2 inch pipe on metal angle with 10 inch away from the headlocks with 3 inch to the back with 8 ft inbetween the nozzles	0		1	RestingArea	East	1	1	East and West	Clean	0		1	0	1	1	1	West	1	East	0	0
CA017	4	Lactating	OpenDryLot	0	0	0	1	ExecerciseArea	Metal	396.24	426.72	579.12		FeedBunk	Cloth	304.8	304.8	365.76	0					1	2 inch pipe on metal angle with 10 inch away from the headlocks with 3 inch to the back with 8 ft inbetween the nozzles	0		0	0	0	0	1	North and South	Clean	0		0	0	0	0	0		0	0	1	1
CA017	5	Lactating	FreeStallWithExerciseArea	0	1	0	1	Freestall	Metal	274.32	365.76	1158.24		0	0	0	0	0	0					1	2 inch pipe on metal angle with 8 ft inbetween the nozzles	0		1	RestingArea	East	1	1	West	Dirty	1		1	0	1	1	1	West and North half	1	Southwest corner	0	0
CA017	6	Lactating	FreeStallWithExerciseArea	0	1	0	1	Freestall	Metal	274.32	365.76	1158.24		0	0	0	0	0	0					1	2 inch pipe on metal angle with 8 ft inbetween the nozzles	0		1	RestingArea	East	1	1	North and East	Clean	0		1	0	1	1	1	Northwest corner	1	20x15 ft water puddle in Northwest corner outside the pen	1	1
CA017	7	Lactating	OpenDryLot	0	0	0	1	ExecerciseArea	Metal	396.24	457.2	701.04		FeedBunk	Cloth	304.8	304.8	365.76	0					1	2 inch pipe on metal angle with 8 ft inbetween the nozzles	0		0	0	0	0	1	North and South	Dirty	1		0	0	0	0	1	Behind Feedlane	1	Northwest corner 10x10 ft	1	1
CA017	8	Lactating	OpenDryLot	0	0	0	1	ExecerciseArea	Metal	396.24	457.2	701.04		FeedBunk	Cloth	304.8	304.8	365.76	0					1	2 inch pipe on metal angle with 8 ft inbetween the nozzles	0		0	0	0	0	1	South	Dirty	1		0	0	0	0	1	Behind Feedlane	1	Northwest corner 40x20 ft and 30x5 ft Middle of the fence	1	1
CA017	9	Lactating	OpenDryLot	0	0	0	1	ExecerciseArea	Metal	426.72	487.68	670.56		FeedBunk	Cloth	304.8	304.8	365.76	0					1	2 inch pipe on metal angle with 8 ft inbetween the nozzles	1	North 2 thirds of the pen	0	0	0	0	0		Dirty	1		0	0	0	0	1	Feed alley and east side	0	0	1	1
CA017	10	Lactating	OpenDryLot	0	0	0	1	ExecerciseArea	Metal	426.72	487.68	670.56		FeedBunk	Cloth	304.8	304.8	365.76	0					1	2 inch pipe on metal angle with 8 ft inbetween the nozzles	0		0	0	0	0	0		Dirty	1		0	0	0	0	1	Feed alley and East side	0	0	1	1
CA017	11	Lactating	OpenDryLot	0	0	0	1	ExecerciseArea	Metal	426.72	457.2	579.12		FeedBunk	Cloth	304.8	304.8	365.76	0					1	2 inch pipe on metal angle with 8 ft inbetween the nozzles	0		0	0	0	0	1	North and South	Dirty	1		0	0	0	0	1	Feedlane and West side	1	North of the South water trough 20x5 ft, Southwest corner	1	1
CA017	12	Lactating	OpenDryLot	0	0	0	1	ExecerciseArea	Metal	426.72	457.2	579.12		0	0	0	0	0	0					1	2 inch pipe on metal angle with 8 ft inbetween the nozzles	0		0	0	0	0	1	All are leaking	Dirty	1		0	0	0	0	1	West	1	Northfeed alley 20x5 ft	1	1
CA017	CloseUp1	DryCows	OpenDryLot	0	0	0	1	ExecerciseArea	Metal	426.72	457.2	701.04		FeedBunk	Cloth	304.8	304.8	365.76	0					0		0		1	FeedBunk	Southeast	1	1	Southwest	Clean	0		1	1	0	0	0		1	Water puddle 20x15 ft outside the pen to the Southwest corner	0	0
CA017	CloseUp2	DryCows	OpenDryLot	0	0	0	1	ExecerciseArea	Metal	426.72	457.2	701.04		FeedBunk	Cloth	304.8	304.8	365.76	0					1	2 inch pipe on metal angle with 10 inch away from the headlocks with 3 inch to the back with 8 ft inbetween the nozzles	0		0	0	0	0	1	East	Dirty	1		1	1	0	0	0		0	0	0	0
CA017	CloseUp3	DryCows	OpenDryLot	0	0	0	1	ExecerciseArea	Metal	396.24	530.66	670.56		0	0	0	0	0	0					1	2 inch pipe on metal angle with 10 inch away from the headlocks with 3 inch to the back with 8 ft inbetween the nozzles	0		1	FeedBunk	South	1	1	East	Clean	0		1	1	0	0	0		1	Southeast corner	0	0
CA017	Dry pen 1	DryCows	OpenDryLot	0	0	0	1	ExecerciseArea	Metal	426.72	457.2	579.12		FeedBunk	Cloth	304.8	304.8	365.76	0					1	2 inch pipe on metal angle with 8 ft inbetween the nozzles	0		0	0	0	0	1	South	Dirty	1		1	1	0	0	1	Feedlane and West side	1	Southwest corner 20x20 ft	0	0
CA017	Dry pen 2	DryCows	OpenDryLot	0	0	0	1	ExecerciseArea	Metal	426.72	487.68	670.56		FeedBunk	Cloth	304.8	304.8	365.76	0					1	2 inch pipe on metal angle with 8 ft inbetween the nozzles	1	South end	0	0	0	0	0		Dirty	1		1	1	0	0	0		1	Southeast corner 30x10 ft	1	1
CA017	Hospital	Lactating	OpenDryLot	0	0	0	1	ExecerciseArea	Metal	426.72	457.2	701.04		FeedBunk	Cloth	304.8	304.8	365.76	0					1	2 inch pipe on metal angle with 10 inch away from the headlocks with 3 inch to the back with 8 ft inbetween the nozzles	0		0	0	0	0	1	East, Northeast	Dirty	1		1	1	0	0	1	Return lane	0	0	0	0
CA017	Springers	Springers	OpenDryLot	0	0	0	1	ExecerciseArea	Metal	396.24	457.2	701.04		FeedBunk	Cloth	304.8	304.8	365.76	0					0		0		0	0	0	0	1	North and South	Dirty	1		1	1	0	0	1	South and Feedlane	0	0	0	0
CA023	101	Lactating	OpenDryLot	0	1		1	Freestall	Metal	431.72	609.6	1219.2	0	0	0	0	0	0	0					1	2 inch pipe on metal angle to inside, 7 inch from headlocks with 6 ft in between the nozzles	0		0	0	0	0	1	Northeast and Middle	Clean	0		0	0	0	0	0		0	0	0	0
CA023	102	Lactating	FreeStallWithExerciseArea	0	1		1	Freestall	Metal	431.72	609.6	1219.2	0	0	0	0	0	0	0					1	2 inch pipe on metal angle to inside, 7 inch from headlocks with 6 ft in between the nozzles	0		0	0	0	0	1	North, Middle and South	Dirty	1	has some feed stuff	1	0	1	1	0		0	0	0	0
CA023	103	Lactating	FreeStallWithExerciseArea	0	1		1	Freestall	Metal	431.72	609.6	1219.2	0	0	0	0	0	0	0					1	2 inch pipe on metal angle to inside, 7 inch from headlocks with 6 ft in between the nozzles	0		0	0	0	0	1	All except the east	Clean	0		1	1	0	0	0		0	0	0	0
CA023	104	Lactating	FreeStallWithExerciseArea	0	1		1	Freestall	Metal	431.72	609.6	1219.2	0	0	0	0	0	0	0					1	2 inch pipe on metal angle to inside, 7 inch from headlocks with 6 ft in between the nozzles	0		0	0	0	0	1	North, Middle and South	Dirty	1	has some feed stuff	0	0	0	0	0		1	Southwest corner of exercise area 20x10ft, and west side 80x10 ft	0	0
CA023	105	Lactating	FreeStallWithExerciseArea	0	0		1	Freestall	Metal	352.78	573.64	1463.04	0	0	0	0	0	0	0					1	2 inch pipe on metal angle to inside, 7 inch from headlocks with 6 ft in between the nozzles	0		0	0	0	0	0		Clean	0		1	1	0	1	1	North, East and South	0	0	0	0
CA023	106	Lactating	FreeStallWithExerciseArea	0	0		1	Freestall	Metal	352.78	573.64	1463.04	0	0	0	0	0	0	0					1	2 inch pipe on metal angle to inside, 7 inch from headlocks with 6 ft in between the nozzles	0		0	0	0	0	0		Clean	0		1	0	1	1	1	South	0	0	0	0
CA023	107	Lactating	OpenDryLot	0	0	0	1	ExecerciseArea	Metal	398.74	444.22	609.6	1	FeedBunk	Cloth	256.34	256.34	304.8	0					1	Misters 1 inch pipe on metal angle 7 inches from headlocks with 3 ft in between	0		0	0	0	0	0		Clean	0		1	0	1	1	1	East side	1	South to East 20x20 ft, Southwest 10x20f	0	0
CA023	108	Lactating	OpenDryLot	0	0	0	1	ExecerciseArea	Metal	243.84	243.84	365.76	0	0	0	0	0	0	0					1	Misters 1 inch pipe on metal angle 7 inches from headlocks with 3 ft in between	1	abot 10 ft	0	0	0	0	1	Middle	Dirty	1		0	0	0	0	0		0	0	0	0
CA023	109	Lactating	OpenDryLot	0	0	0	1	ExecerciseArea	Metal	243.84	243.84	304.8	0	0	0	0	0	0	0					1	Misters 1 inch pipe on metal angle 7 inches from headlocks with 3 ft in between	0		0	0	0	0	0		Dirty	1		0	0	0	0	0		0	0	0	0
CA023	110	Lactating	OpenDryLot	0	0	0	1	ExecerciseArea	Metal	492.68	495.18	731.52	1	FeedBunk	Cloth	243.84	243.84	304.8	0					1	Misters 1 inch pipe on metal angle 7 inches from headlocks with 3 ft in between	0		0	0	0	0	1	North, Middle and South	Clean	0		0	0	0	0	0		1	Water puddle 10x5 ft in southeast corner	0	0
CA023	111	Springers	OpenDryLot	0	0	0	1	ExecerciseArea	Metal	385.76	454.22	731.52	1	ExerciseArea	Metal	365.76	426.72	609.6	0					0		0		0	0	0	0	0		Clean	0		1	0	1	1	0		1	Southwest corner 10x10 ft, west side has 2 water poddles 10x5 ft	0	0
CA023	Hospital	Lactating	OpenDryLot	0	0	0	1	ExecerciseArea	Metal	408.74	446.72	914.4	1	ExerciseArea	Metal	385.76	454.22	731.52	0					0		0		1	FeedBunk	East	1	0		Clean	0		1	0	1	1	1	East side	1	Waterpuddle in exercise area 20x10ft	0	0
CA024	1	Lactating	FreeStallWithExerciseArea	0	1	0	1	Freestall	Metal	487.68	944.88	1463.04	0	0	0	0	0	0	0					1	2 inch pipe with 7 inch away from the headlocks with 6 ft inbetween the nozzles	0		1	RestingArea	East	1	1	All are leaking	Dirty	1		1	1	0	0	0		0	0	0	0
CA024	2	Lactating	FreeStallWithExerciseArea	0	1	0	1	Freestall	Metal	487.68	944.88	1463.04	0	0	0	0	0	0	0					1	2 inch pipe with 12 inch away from the headlocks with 6 ft inbetween the nozzles	0		1	FeedBunk	East	1	0		Dirty	1		1	1	0	0	1	North side	1	Northwest corner	1	2
CA024	3	Lactating	FreeStallWithExerciseArea	0	1	0	1	Freestall	Metal	487.68	944.88	1463.04	0	0	0	0	0	0	0					1	2 inch pipe with 12 inch away from the headlocks with 6 ft inbetween the nozzles	0		1	FeedBunk	East	1	1	West and Middle	Dirty	1		1	1	0	1	1	South	1	Southwest corner	0	0
CA024	4	Lactating	FreeStallWithExerciseArea	0	1	0	1	Freestall	Metal	487.68	944.88	1463.04	0	0	0	0	0	0	0					1	2 inch pipe with 7 inch away from the headlocks with 6 ft inbetween the nozzles	1	The whole line	1	FeedBunk	East	1	1	All are leaking	Dirty	1		1	1	0	0	0		0	0	0	0
CA024	5	Lactating	FreeStallWithExerciseArea	0	1	0	1	Freestall	Metal	487.68	944.88	1463.04	0	0	0	0	0	0	0					1	2 inch pipe with 7 inch away from the headlocks with 6 ft inbetween the nozzles	0		1	FeedBunk	East	1	1	East and Middle	Dirty	1		1	1	0	0	1	South	1	South side	0	0
CA024	6	Lactating	FreeStallWithExerciseArea	0	1	0	1	Freestall	Metal	487.68	944.88	1463.04	0	0	0	0	0	0	0					1	2 inch pipe with 7 inch away from the headlocks with 6 ft inbetween the nozzles	0		1	FeedBunk	East	1	1	Middle	Dirty	1		1	1	0	0	1	All over the pen	0	0	1	2
CA024	7	Lactating	FreeStallWithoutExerciseArea	0	1	0	1	Freestall	Metal	487.68	944.88	1463.04	0	0	0	0	0	0	0					1	2 inch pipe with 7 inch away from the headlocks with 6 ft inbetween the nozzles	0		1	FeedBunk	East	1	1	West and Middle	Dirty	1		1	1	0	1	0		0	0	1	1
CA024	8	Lactating	FreeStallWithExerciseArea	0	1	0	1	Freestall	Metal	487.68	944.88	1463.04	0	0	0	0	0	0	0					1	2 inch pipe with 12 inch away from the headlocks with 6 ft inbetween the nozzles	0		1	FeedBunk	East	1	1	All are leaking	Dirty	1		1	1	0	0	1	North	1	Northeast corner	0	0
CA024	9	Lactating	FreeStallWithoutExerciseArea	0	1	0	1	Freestall	Metal	487.68	944.88	1463.04	0	0	0	0	0	0	0					1	2 inch pipe with 12 inch away from the headlocks with 6 ft inbetween the nozzles	0		1	FeedBunk	East	1	1	All are leaking	Dirty	1		1	0	1	1	0		0	0	0	0
CA024	10	Lactating	FreeStallWithExerciseArea	0	1	0	1	Freestall	Metal	487.68	944.88	1463.04	0	0	0	0	0	0	0					1	2 inch pipe with 7 inch away from the headlocks with 6 ft inbetween the nozzles	0		1	FeedBunk	East	1	1	All are leaking	Dirty	1		1	1	0	1	1	South and East sides	1	Southwest corner	0	0
CA024	11	Lactating	FreeStallWithExerciseArea	0	1	0	1	Freestall	Metal	487.68	944.88	1463.04	0	0	0	0	0	0	0					1	2 inch pipe with 7 inch away from the headlocks with 6 ft inbetween the nozzles	0		1	FeedBunk	East	1	1	All are leaking	Dirty	1		1	1	0	1	0		0	0	0	0
CA024	12	Lactating lame cows	BeddedPack	0	1	0	1	FeedBunkAndRestingArea	Metal	487.68	944.88	1463.04	0	0	0	0	0	0	0					1	2 inch pipe with 7 inch away from the headlocks with 6 ft inbetween the nozzles	0		1	FeedBunk	East	one is broken	1	West and Middle	Clean	0		0	0	0	0	0		0	0	0	0
CA024	14	Fresh hospital	BeddedPack	0	1	0	1	FeedBunkAndRestingArea	Metal	487.68	944.88	1920.24	0	0	0	0	0	0	0					1	2 inch pipe with 7 inch away from the headlocks with 6 ft inbetween the nozzles	0		1	FeedBunk	East	1	1	East	Clean	0		0	0	0	0	0		0	0	0	0
CA024	17	Springers	FreeStallWithExerciseArea	0	1	0	1	Freestall	Metal	426.72	957.38	1432.56	0	0	0	0	0	0	0					1	2 inch pipe with 7 inch away from the headlocks with 6 ft inbetween the nozzles	0		1	FeedBunk	East	1	1	North and South	Clean	0		1	1	0	0	0		0	0	0	0
CA024	18	Springers	BeddedPack	0	1	0	1	FeedBunkAndRestingArea	Metal	518.16	957.38	2590.8	0	0	0	0	0	0	0					1	2 inch pipe with 7 inch away from the headlocks with 6 ft inbetween the nozzles	0		1	FeedBunk	East	1	1	North, Middle and South	Clean	0		1	1	0	0	0		0	0	0	0
CA024	19	CloseUp	BeddedPack	0	1	0	1	FeedBunkAndRestingArea	Metal	518.16	957.38	2590.8	0	0	0	0	0	0	0					1	2 inch pipe with 7 inch away from the headlocks with 6 ft inbetween the nozzles	0		1	FeedBunk	East	1	1	South	Clean	0		1	1	0	0	0		0	0	0	0
CA024	20	CloseUp	FreeStallWithExerciseArea	0	1	0	1	Freestall	Metal	426.72	957.38	1432.56	0	0	0	0	0	0	0					1	2 inch pipe with 7 inch away from the headlocks with 6 ft inbetween the nozzles	0		1	FeedBunk	East	1	1	North, Middle and South	Clean	0		1	1	0	1	0		0	0	0	0
CA024	21	DryCows	OpenDryLot	0	0	0	1	ExecerciseArea	Metal	396.24	426.72	670.56	0	0	0	0	0	0	0					1	2 inch pipe with 7 inch away from the headlocks with 6 ft inbetween the nozzles	0		0	0	0	0	1	Middle	Dirty	1		1	0	1	1	1	South	1	Northwest and Southwest corners and outside the pen 20x20 ft water puddle	1	2
CA024	22	DryCows	OpenDryLot	0	0	0	1	ExecerciseArea	Metal	396.24	426.72	670.56	0	0	0	0	0	0	0					1	2 inch pipe with 7 inch away from the headlocks with 6 ft inbetween the nozzles	0		0	0	0	0	1	North	Dirty	1		0	0	0	0	1	All over the pen	0	0	1	1
CA024	23	Springers	OpenDryLot	0	0	0	1	ExecerciseArea	Metal	396.24	426.72	670.56	0	0	0	0	0	0	0					1	2 inch pipe with 7 inch away from the headlocks with 6 ft inbetween the nozzles	0		0	0	0	0	1	South	Dirty	1		0	0	0	0	1	All over the pen	1	Behind feed lane 6 ft wide	0	0
CA024	55	Hospital	BeddedPack	0	1	0	1	Freestall	Metal	487.68	944.88	1920.24	0	0	0	0	0	0	0					1	2 inch pipe with 7 inch away from the headlocks with 6 ft inbetween the nozzles	0		1	FeedBunk	East	1	1	Middle	Clean	0		0	0	0	0	0		0	0	0	0
CA025	1	Lactating	FreeStallWithoutExerciseArea	1	1	Ridge cap under the vent	1	FreeStall	Metal	487.68	975.36	1524	0	0	0	0	0	0	0					1	2inch pipe on metal angle, 7 inch away fromheadlocks, 8 ft between nozzles	0		1	RestingArea	East	1	1	West	Dirty	1		1	1	0	1	0		0	0	0	0
CA025	2	Lactating	FreeStallWithoutExerciseArea	1	1	Ridge cap under the vent	1	FreeStall	Metal	487.68	975.36	1524	0	0	0	0	0	0	0					1	2inch pipe on metal angle, 7 inch away fromheadlocks, 8 ft between nozzles	0		1	RestingArea	East	1	1	Middle	Dirty	1		1	1	0	0	0		0	0	0	0
CA025	3	Lactating	FreeStallWithoutExerciseArea	1	1	Ridge cap under the vent	1	FreeStall	Metal	487.68	975.36	1524	0	0	0	0	0	0	0					1	2inch pipe on metal angle, 7 inch away fromheadlocks, 8 ft between nozzles	0		1	RestingArea	East	1	0		Dirty	1		1	0	1	1	1	between 3&5	0	0	0	0
CA025	4	Lactating	FreeStallWithoutExerciseArea	1	1	Ridge cap under the vent	1	FreeStall	Metal	487.68	975.36	1524	0	0	0	0	0	0	0					1	2inch pipe on metal angle, 7 inch away fromheadlocks, 8 ft between nozzles	1	50ft westside	1	RestingArea	East	1	1	Middle	Dirty	1		1	1	0	0	0		0	0	0	0
CA025	5	Lactating	FreeStallWithoutExerciseArea	1	1	Ridge cap under the vent	1	FreeStall	Metal	487.68	975.36	1524	0	0	0	0	0	0	0					1	2inch pipe on metal angle, 7 inch away fromheadlocks, 8 ft between nozzles	0		1	RestingArea	East	1	1	West	Dirty	1		1	0	1	0	1	between 3&5	0	0	0	0
CA025	6	Lactating	FreeStallWithoutExerciseArea	1	1	Ridge cap under the vent	1	FreeStall	Metal	487.68	975.36	1524	0	0	0	0	0	0	0					1	2inch pipe on metal angle, 7 inch away fromheadlocks, 8 ft between nozzles	0		1	RestingArea	East	1	1	Middle	Dirty	1		1	1	0	0	0		0	0	0	0
CA025	7	Lactating	FreeStallWithoutExerciseArea	1	1	Ridge cap under the vent	1	FreeStall	Metal	487.68	975.36	1524	0	0	0	0	0	0	0					1	2inch pipe on metal angle, 7 inch away fromheadlocks, 8 ft between nozzles	0		1	RestingArea	East	1	1	Middle	Dirty	1		1	0	1	0	0		0	0	0	0
CA025	8	Lactating	FreeStallWithoutExerciseArea	1	1	Ridge cap under the vent	1	FreeStall	Metal	487.68	975.36	1524	0	0	0	0	0	0	0					1	2inch pipe on metal angle, 7 inch away fromheadlocks, 8 ft between nozzles	0		1	RestingArea	East	1	1	Middle	Dirty	1		1	1	0	0	0		0	0	0	0
CA025	9	Lactating	FreeStallWithoutExerciseArea	1	1	Ridge cap under the vent	1	FreeStall	Metal	487.68	975.36	1524	0	0	0	0	0	0	0					1	2inch pipe on metal angle, 7 inch away fromheadlocks, 8 ft between nozzles	0		1	RestingArea	East	1	1	Middle	Dirty	1		1	0	1	0	0		0	0	0	0
CA025	10	Lactating	FreeStallWithoutExerciseArea	1	1	Ridge cap under the vent	1	FreeStall	Metal	487.68	975.36	1524	0	0	0	0	0	0	0					1	2inch pipe on metal angle, 7 inch away fromheadlocks, 8 ft between nozzles	0		1	FeedBunk	East	1	1	South and East	Dirty	1		1	0	1	0	1	Middle of East side	0	0	0	0
CA025	11	Lactating	FreeStallWithoutExerciseArea	1	1	Ridge cap under the vent	1	FreeStall	Metal	487.68	975.36	1524	0	0	0	0	0	0	0					1	2inch pipe on metal angle, 7 inch away fromheadlocks, 8 ft between nozzles	0		1	RestingArea	East	1	1	Middle	Dirty	1		1	1	0	0	0		0	0	0	0
CA025	CloseUp	CloseUp	OpenDryLot	0	0		1	ExecerciseArea	Metal	518.16	975.36	1036.32	0	0	0	0	0	0	0					1	2inch pipe on metal angle, 7 inch away fromheadlocks, 8 ft between nozzles	0		1	RestingAreaAndFeedBunk	Southeast	0	1	East	Clean	0		1	0	1	0	1	All over the pen	1	Southwest corner	0	0
CA025	CloseUpHeifers	CloseUp	OpenDryLot	0	0		1	ExecerciseArea	Metal	518.16	975.36	1036.32	0	0	0	0	0	0	0					1	2inch pipe on metal angle, 7 inch away fromheadlocks, 8 ft between nozzles	0		0	0	0	0	1	North and Middle	Clean	0		0	0	0	0	0		1	Near middle water trough	0	0
CA025	DryCows	DryCows	FreeStallWithoutExerciseArea	1	1	Ridge cap under the vent	1	FreeStall	Metal	487.68	975.36	1524	0	0	0	0	0	0	0					1	2inch pipe on metal angle, 7 inch away fromheadlocks, 8 ft between nozzles	0		1	RestingArea	East	1	1	West and Middle	Dirty	1		1	0	1	0	1		0	0	0	0
CA025	Hospital	Hospital	FreeStallWithoutExerciseArea	1	1	Ridge cap under the vent	1	FreeStall	Metal	487.68	975.36	1524	0	0	0	0	0	0	0					1	2inch pipe on metal angle, 7 inch away fromheadlocks, 8 ft between nozzles	0		1	RestingArea	East	1	0		Dirty	1		1	1	0	0	0		0	0	0	0
CA025	Springers	Springers	FreeStallWithoutExerciseArea	1	1	Ridge cap under the vent	1	FreeStall	Metal	487.68	975.36	1524	0	0	0	0	0	0	0					1	2inch pipe on metal angle, 7 inch away fromheadlocks, 8 ft between nozzles	0		0	0	0	0	1	East	Dirty	1		1	1	0	0	0		0	0	0	0
CA026	1	Lactating	FreeStallWithExerciseArea	0	1		1	FreeStall	Metal	487.68	975.36	1463.04	0	0	0	0	0	0	0					1	1.5 inch with metal angle, 5 inch away from headlocks with 4.5 ft inbetween the nozzles	0		1	RestingArea	East	1	1	All are leaking	Dirty	1		1	1	0	0	0		1	North east corner 10x10 ft	1	4
CA026	2	Lactating	FreeStallWithExerciseArea	0	1		1	FreeStall	Metal	487.68	975.36	1524	0	0	0	0	0	0	0					1	1.5 inch with metal angle, 5 inch away from headlocks with 4.5 ft inbetween the nozzles	0		1	RestingArea	East	1	1	All are leaking	Dirty	1		1	1	0	0	0		0	North east corner 10x10 ft	1	4
CA026	3	Lactating	FreeStallWithExerciseArea	0	1		1	FreeStall	Metal	487.68	975.36	1524	0	0	0	0	0	0	0					1	1.5 inch with metal angle, 5 inch away from headlocks with 4.5 ft inbetween the nozzles	0		1	RestingArea	East	1	1	All are leaking	Dirty	1		1	1	0	1	0		0	0	0	0
CA026	4	Lactating	FreeStallWithExerciseArea	0	1		1	FreeStall	Metal	487.68	975.36	1524	0	0	0	0	0	0	0					1	1.5 inch with metal angle, 5 inch away from headlocks with 4.5 ft inbetween the nozzles	1		1	RestingArea	East	1	1	All are leaking	Dirty	1		1	1	0	1	0		0	0	0	0
CA026	5	Lactating	FreeStallWithExerciseArea	0	1		1	FreeStall	Metal	487.68	975.36	1524	0	0	0	0	0	0	0					1	1.5 inch with metal angle, 5 inch away from headlocks with 4.5 ft inbetween the nozzles	0		1	RestingArea	East	1	1	All are leaking	Dirty	1		1	1	0	0	1	West	0	0	1	3
CA026	6	Lactating	FreeStallWithExerciseArea	0	1		1	FreeStall	Metal	487.68	975.36	1524	0	0	0	0	0	0	0					1	1.5 inch with metal angle, 5 inch away from headlocks with 4.5 ft inbetween the nozzles	0		1	RestingArea	East	1	1	Middle	Dirty	1		1	1	0	0	0		0	0	1	4
CA026	7	Lactating	FreeStallWithExerciseArea	0	1		1	FreeStall	Metal	487.68	975.36	1524	0	0	0	0	0	0	0					1	1.5 inch with metal angle, 5 inch away from headlocks with 4.5 ft inbetween the nozzles	0		1	RestingArea	East	1	1	West, Middle, East	Dirty	1		1	1	0	1	0		0	0	1	4
CA026	8	Lactating	FreeStallWithExerciseArea	0	1		1	FreeStall	Metal	487.68	975.36	1524	0	0	0	0	0	0	0					1	1.5 inch with metal angle, 5 inch away from headlocks with 4.5 ft inbetween the nozzles	0		1	RestingArea	East	1	1	West and Middle	Dirty	1		1	1	0	1	0		0	0	1	4
CA026	9	Fresh	FreeStallWithExerciseArea	0	1		1	FreeStall	Metal	487.68	975.36	1524	0	0	0	0	0	0	0					1	1.5 inch with metal angle, 5 inch away from headlocks with 4.5 ft inbetween the nozzles	0		1	RestingArea	East	1	1	West, Middle, East	Dirty	1		1	1	0	1	0		0	0	1	4
CA027	1	Lactating	FreeStallWithExerciseArea	0	1	closed by cloth sheet	1	Freestall	Metal	479.7	916.9	1554.48		0	0	0	0	0	0					1	2 inch pipe, 7 inch away from the headlocks with 4 ft inbetween the nozzles	1	West side	1	RestingAreaAndFeedBunk	East	3 working and 4 non working	0		Dirty	1		1	1	0	0	0		0	0	0	0
CA027	2	Lactating	FreeStallWithExerciseArea	0	1	closed by cloth sheet	1	Freestall	Metal	479.7	916.9	1554.48		0	0	0	0	0	0					1	2 inch pipe, 7 inch away from the headlocks with 4 ft inbetween the nozzles	0		1	RestingArea	East	4 working and 3 non working	1	East	Dirty	1		1	1	0	0	0		0	0	0	0
CA027	3	Lactating	FreeStallWithExerciseArea	0	1	closed by cloth sheet	1	Freestall	Metal	479.7	916.9	1554.48		0	0	0	0	0	0					1	2 inch pipe, 7 inch away from the headlocks with 4 ft inbetween the nozzles	1	West and East sides	1	RestingArea	East	1	1	Middle	Dirty	1		1	1	0	0	0		0	0	0	0
CA027	4	Lactating	FreeStallWithExerciseArea	0	1	closed by cloth sheet	1	Freestall	Metal	479.7	916.9	1554.48		0	0	0	0	0	0					1	2 inch pipe, 7 inch away from the headlocks with 4 ft inbetween the nozzles	0		1	RestingArea	East	1	0		Clean	0		1	1	0	0	0		0	0	0	0
CA027	5	Lactating	FreeStallWithExerciseArea	0	1	closed by cloth sheet	1	Freestall	Metal	479.7	916.9	1554.48		0	0	0	0	0	0					1	2 inch pipe, 7 inch away from the headlocks with 4 ft inbetween the nozzles	0		1	RestingArea	East	1	1	East	Clean	0		1	1	0	0	0		0	0	0	0
CA027	6	Lactating	FreeStallWithExerciseArea	0	1	closed by cloth sheet	1	Freestall	Metal	479.7	916.9	1554.48		0	0	0	0	0	0					1	2 inch pipe, 7 inch away from the headlocks with 4 ft inbetween the nozzles	1	West side	1	RestingArea	East	1	1	East	Clean	0		1	0	1	1	0		0	0	0	0
CA027	7	Lactating	FreeStallWithExerciseArea	0	1	closed by cloth sheet	1	Freestall	Metal	479.7	916.9	1554.48		0	0	0	0	0	0					1	2 inch pipe, 7 inch away from the headlocks with 4 ft inbetween the nozzles	1	West side	1	RestingArea	East	1	1	East	Clean	0		1	1	1	1	0		0	0	0	0
CA027	8	Lactating	FreeStallWithExerciseArea	0	1	closed by cloth sheet	1	Freestall	Metal	479.7	916.9	1554.48		0	0	0	0	0	0					1	2 inch pipe, 7 inch away from the headlocks with 4 ft inbetween the nozzles	1	West side	1	RestingArea	East	1	0		Clean	0		1	1	1	1	0		0	0	0	0
CA027	9	Lactating	FreeStallWithExerciseArea	0	1	closed by cloth sheet	1	Freestall	Metal	479.7	916.9	1554.48		0	0	0	0	0	0					1	2 inch pipe, 7 inch away from the headlocks with 4 ft inbetween the nozzles	0		1	RestingArea	East	1	0		Clean	0		1	1	1	1	0		0	0	0	0
CA027	10	Lactating	FreeStallWithExerciseArea	0	1	closed by cloth sheet	1	Freestall	Metal	479.7	916.9	1554.48		0	0	0	0	0	0					1	2 inch pipe, 7 inch away from the headlocks with 4 ft inbetween the nozzles	0		1	RestingArea	East	1	0		Clean	0		1	1	1	1	0		0	0	0	0
CA027	15	Lactating	OpenDryLot	0	0	0	1	ExecerciseArea	Metal	335.28	487.68	396.24		0	0	0	0	0	0					1	4 inch pipe, 7 inch away from the headlocks with 4 ft inbetween the nozzles	1	The whole line	0	0	0	0	1	North	Dirty	1		1	1	0	0	1	South and West	0	0	1	3
CA027	17	Lactating	OpenDryLot	0	0	0	1	ExecerciseArea	Metal	335.28	487.68	396.24		0	0	0	0	0	0					1	5 inch pipe, 7 inch away from the headlocks with 4 ft inbetween the nozzles	1	The whole line	0	0	0	0	0		Dirty	1		1	1	0	0	1	East side	0	0	1	1
CA027	18	Springers	OpenDryLot	0	0	0	1	ExecerciseArea	Metal	335.28	487.68	396.24		0	0	0	0	0	0					1	6 inch pipe, 7 inch away from the headlocks with 4 ft inbetween the nozzles	0		0	0	0	0	0		Dirty	1		1	1	0	0	0		0	0	1	1
CA027	19	DryCows	OpenDryLot	0	0	0	1	ExecerciseArea	Metal	335.28	487.68	396.24		0	0	0	0	0	0					1	7 inch pipe, 7 inch away from the headlocks with 4 ft inbetween the nozzles	0		0	0	0	0	0		Clean	0		0	0	0	0	0		0	0	0	0
CA027	24	Lactating	OpenDryLot	0	0	0	1	ExecerciseArea	Metal	335.28	487.68	396.24		ExerciseArea	Metal	365.76	487.68	457.2	1	Feedlane	Metal	368.26	365.76	1	8 inch pipe, 7 inch away from the headlocks with 4 ft inbetween the nozzles	0		0	0	0	0	1	West	Dirty	1		1	1	1	1	0		1	East side 25x25 ft, west water trough leaking 5ftx50 ft	0	0
CA027	25	Lactating	OpenDryLot	0	0	0	1	ExecerciseArea	Metal	335.28	487.68	396.24		ExerciseArea	Metal	365.76	487.68	457.2	1	Feedlane	Metal	368.26	365.76	1	9 inch pipe, 7 inch away from the headlocks with 4 ft inbetween the nozzles	0		0	0	0	0	1	West	Dirty	1		1	1	0	1	1	East side	1	Behind the water trough 5 ft x width of the pen	1	3
CA028	1	Lactating	OpenDryLot	0	0	0	1	ExecerciseArea	Metal	396.24	439.22	701.04	1	FeedBunk	Cloth	243.84	243.84	365.76	0					1	2 inch pipe on metal angle 7 inch away from the headlocks with 6 ft inbetween the nozzles	0		0	0	0	0	1	Middle	Clean	0		0	0	0	0	1	All over the pen	1	North, Middle and South	1	3
CA028	2	Lactating	OpenDryLot	0	0	0	1	ExecerciseArea	Metal	396.24	439.22	701.04	1	FeedBunk	Cloth	243.84	243.84	365.76	0					1	2 inch pipe on metal angle 7 inch away from the headlocks with 6 ft inbetween the nozzles	0		0	0	0	0	0		Clean	0		0	0	0	0	1	All over the pen	1	North, Middle and South	1	3
CA028	3	Lactating	OpenDryLot	0	0	0	1	ExecerciseArea	Metal	347.78	396.24	1127.76	1	FeedBunk	Cloth	243.84	243.84	365.76	0					1	2 inch pipe on metal angle 7 inch away from the headlocks with 6 ft inbetween the nozzles	0		0	0	0	0	1	Middle	Clean	0		0	0	0	0	1	All over the pen	1	North, Middle and South	1	4
CA028	4	Lactating	OpenDryLot	0	0	0	1	ExecerciseArea	Metal	347.78	396.24	1127.76	1	FeedBunk	Cloth	243.84	243.84	365.76	0					1	2 inch pipe on metal angle 7 inch away from the headlocks with 6 ft inbetween the nozzles	0		0	0	0	0	1	Middle	Clean	0		0	0	0	0	1	All over the pen	1	North, Middle and South	1	2
CA028	5	Lactating	OpenDryLot	0	0	0	1	ExecerciseArea	Metal	365.76	426.72	701.04	1	FeedBunk	Cloth	243.84	243.84	365.76	0					1	2 inch pipe on metal angle 7 inch away from the headlocks with 6 ft inbetween the nozzles	0		0	0	0	0	0		Dirty	1		0	0	0	0	1	All over the pen	1	North, Middle and South	1	3
CA028	6	Lactating	OpenDryLot	0	0	0	1	ExecerciseArea	Metal	365.76	426.72	701.04	1	FeedBunk	Cloth	243.84	243.84	365.76	0					1	2 inch pipe on metal angle 7 inch away from the headlocks with 6 ft inbetween the nozzles	0		0	0	0	0	1	Middle	Clean	0		0	0	0	0	1	All over the pen	1	North, Southeast corner	1	3
CA028	7	Lactating	OpenDryLot	0	0	0	1	ExecerciseArea	Metal	365.76	426.72	701.04	1	FeedBunk	Cloth	243.84	243.84	365.76	0					1	2 inch pipe on metal angle 7 inch away from the headlocks with 6 ft inbetween the nozzles	0		0	0	0	0	1	South	Clean	0		1	1	0	1	1	All over the pen	1	Southwest corner 10x10 ft, Northwest corner 10x10 ft	1	4
CA028	8	Lactating	OpenDryLot	0	0	0	1	ExecerciseArea	Metal	365.76	426.72	701.04	1	FeedBunk	Cloth	243.84	243.84	365.76	0					1	2 inch pipe on metal angle 7 inch away from the headlocks with 6 ft inbetween the nozzles	0		0	0	0	0	0		Clean	0		0	0	0	0	1	All over the pen	1	North, Middle and South	1	2
CA028	9	Lactating	OpenDryLot	0	0	0	1	ExecerciseArea	Metal	365.76	426.72	701.04	1	FeedBunk	Cloth	243.84	243.84	365.76	0					1	2 inch pipe on metal angle 7 inch away from the headlocks with 6 ft inbetween the nozzles	0		0	0	0	0	0		Clean	0		1	1	0	0	1	All over the pen	1	Middle and South	1	3
CA028	10	Lactating	OpenDryLot	0	0	0	1	ExecerciseArea	Metal	365.76	426.72	701.04	1	FeedBunk	Cloth	243.84	243.84	365.76	0					1	2 inch pipe on metal angle 7 inch away from the headlocks with 6 ft inbetween the nozzles	0		0	0	0	0	0		Dirty	1		0	0	0	0	1	All over the pen	1	Middle and South	1	3
CA028	CloseUp North	CloseUp	OpenDryLot	0	0	0	1	ExecerciseArea	Metal	365.76	426.72	701.04	1	FeedBunk	Cloth	243.84	243.84	365.76	0					1	2 inch pipe on metal angle 7 inch away from the headlocks with 6 ft inbetween the nozzles	0		0	0	0	0	0		Clean	0		0	0	0	0	1	All over the pen	1	Northwest and Southwest corners	1	3
CA028	CloseUp South	CloseUp	OpenDryLot	0	0	0	1	ExecerciseArea	Metal	365.76	426.72	701.04	1	FeedBunk	Cloth	243.84	243.84	365.76	0					1	2 inch pipe on metal angle 7 inch away from the headlocks with 6 ft inbetween the nozzles	0		0	0	0	0	0		Clean	0		0	0	0	0	1	All over the pen	1	North and South	1	1
CA028	Dry North	DryCows	OpenDryLot	0	0	0	1	ExecerciseArea	Metal	365.76	426.72	701.04	0	0	0	0	0	0	0					0		0		0	0	0	0	0		Dirty	1		0	0	0	0	1	All over the pen	1	Southeast corner 15x15 ft	1	1
CA028	Dry South	DryCows	OpenDryLot	0	0	0	1	ExecerciseArea	Metal	365.76	426.72	701.04	0	0	0	0	0	0	0					0		0		0	0	0	0	1	South	Dirty	1		1	1	0	1	1	All over the pen	1	Southeast corner 15x10 ft	1	1
CA028	Hospital 1	Hospital 1	OpenDryLot	0	0	0	1	ExecerciseArea	Metal	347.78	396.24	1127.76	1	FeedBunk	Cloth	243.84	243.84	365.76	0					1	2 inch pipe on metal angle 7 inch away from the headlocks with 6 ft inbetween the nozzles	0		0	0	0	0	0		Clean	0		1	1	0	0	1	All over the pen	1	North side and near water trough	1	1
CA028	Hospital 2	Hospital 2	OpenDryLot	0	0	0	1	ExecerciseArea	Metal	396.24	439.22	701.04	1	FeedBunk	Cloth	243.84	243.84	365.76	0					1	2 inch pipe on metal angle 7 inch away from the headlocks with 6 ft inbetween the nozzles	0		0	0	0	0	1	Middle	Clean	0		0	0	0	0	1	All over the pen	1	North, Middle and South	1	3
CA028	Maternity	Maternity	OpenDryLot	0	0	0	1	ExecerciseArea	Metal	487.68	548.64	487.68	1	ExerciseArea	Metal	487.68	548.64	731.52	0					1	2 inch pipe on metal angle 7 inch away from the headlocks with 6 ft inbetween the nozzles	0		1	RestingArea	Southeast	1	0		Dirty	1		1	1	0	0	1	Northwest corner and Southwest corner	1	North	0	0
CA029	1	Lactating	OpenDryLot	0	0	0	1	ExecerciseArea	Metal	380.76	408.74	701.04		FeedBunk	Cloth	416.24	416.24	416.24	0					1	2 inch pipe on metal angle 7 inch away from the headlocks with 6 ft inbetween the nozzles	0		0	0	0	0	1	South and West	Clean	0		1	1	0	0	1	South and West	0	0	0	0
CA029	2	Lactating	OpenDryLot	0	0	0	1	ExecerciseArea	Metal	380.76	408.74	701.04		0	0	0	0	0	0					1	2 inch pipe on metal angle 7 inch away from the headlocks with 6 ft inbetween the nozzles	0		0	0	0	0	1	All are leaking	Clean	0		1	1	0	0	1	North, East and South	0	0	0	0
CA029	3	Lactating	OpenDryLot	0	0	0	1	ExecerciseArea	Metal	380.76	408.74	701.04		FeedBunk	Cloth	416.24	416.24	416.24	0					1	2 inch pipe on metal angle 7 inch away from the headlocks with 6 ft inbetween the nozzles	0		0	0	0	0	1	All are leaking	Clean	0		1	1	1	0	1	Feed alley, South and west	1	Southwest corner 40x30 ft	0	0
CA029	4	Lactating	OpenDryLot	0	0	0	1	ExecerciseArea	Metal	380.76	408.74	701.04		FeedBunk	Cloth	243.84	243.84	243.84	0					1	2 inch pipe on metal angle 5 inch away from the headlocks with 6 ft inbetween the nozzles	0		0	0	0	0	1	North, Middle and South	Clean	0		1	1	0	0	0		0	0	0	0
CA029	5	Lactating	OpenDryLot	0	0	0	1	ExecerciseArea	Metal	380.76	408.74	701.04		FeedBunk	Cloth	243.84	243.84	243.84	0					1	2 inch pipe on metal angle 7 inch away from the headlocks with 6 ft inbetween the nozzles	0		0	0	0	0	1	North, Middle and South	Clean	0		0	0	0	0	1	North and behind feed alley	1	West side	0	0
CA029	6	Lactating	OpenDryLot	0	0	0	1	ExecerciseArea	Metal	380.76	408.74	701.04		FeedBunk	Cloth	243.84	243.84	243.84	0					1	2 inch pipe on metal angle 5 inch away from the headlocks with 6 ft inbetween the nozzles	0		0	0	0	0	1	North, Middle and South	Clean	0		0	0	0	0	1	Behind feed alley and South side	0	0	0	0
CA029	7	Lactating	OpenDryLot	0	0	0	1	ExecerciseArea	Metal	380.76	408.74	701.04		FeedBunk	Cloth	243.84	243.84	243.84	0					1	2 inch pipe on metal angle 7 inch away from the headlocks with 6 ft inbetween the nozzles	0		0	0	0	0	1	West, Middle and South	Clean	0		0	0	0	0	1	Behind feed alley and South side	0	0	0	0
CA029	8	Lactating	OpenDryLot	0	0	0	1	ExecerciseArea	Metal	380.76	408.74	701.04		FeedBunk	Cloth	243.84	243.84	243.84	0					1	2 inch pipe on metal angle 7 inch away from the headlocks with 6 ft inbetween the nozzles	0		0	0	0	0	1	West, Middle and South	Clean	0		0	0	0	0	1	Behind feed alley and South side	0	0	0	0
CA029	10	Hospital	OpenDryLot	0	0	0	1	ExecerciseArea	Metal	380.76	408.74	701.04		FeedBunk	Cloth	416.24	416.24	416.24	0					1	2 inch pipe on metal angle 7 inch away from the headlocks with 6 ft inbetween the nozzles	0		0	0	0	0	1	South	Clean	0		0	0	0	0	1	South	0	0	0	0
CA030	21 South	DryCows	OpenDryLot	0	0	0	1	ExecerciseArea	Metal	396.24	396.24	396.24		0	0	0	0	0	0					0		0		0	0	0	0	1	Middle	Dirty	1		1	1	0	1	1	West, South and Behind feed alley	0	0	0	0
CA029	21North	DryCows	OpenDryLot	0	0	0	1	ExecerciseArea	Metal	396.24	396.24	396.24		0	0	0	0	0	0					0		0		0	0	0	0	1	South	Dirty	1		0	0	0	0	1	Behind Feedlane	0	0	0	0
CA029	23 North	CloseUp	OpenDryLot	0	0	0	1	ExecerciseArea	Metal	380.76	408.74	701.04		FeedBunk	Cloth	243.84	243.84	243.84	0					1	2 inch pipe on metal angle 7 inch away from the headlocks with 6 ft inbetween the nozzles	0		0	0	0	0	0		Clean	0		1	0	0	0	0		0	0	0	0
CA030	23 South	CloseUp	OpenDryLot	0	0	0	1	ExecerciseArea	Metal	380.76	408.74	701.04		FeedBunk	Cloth	243.84	243.84	243.84	0					1	2 inch pipe on metal angle 7 inch away from the headlocks with 6 ft inbetween the nozzles	0		0	0	0	0	1	North	Clean	0		0	0	0	0	0		0	0	1	1
CA029	Maternity	Maternity	BeddedPack	0	0	0	1	FeedBunkAndRestingArea	Metal	421.24	421.24	2743.2		0	0	0	0	0	0					1	2 inch pipe on metal angle 7 inch away from the headlocks with 6 ft inbetween the nozzles	0		0	0	0	0	1	North	Clean	0		0	0	0	0	0		0	0	0	0
CA029	Springers	Springers	OpenDryLot	0	0	0	1	ExecerciseArea	Metal	396.24	396.24	396.24		0	0	0	0	0	0					0		0		0	0	0	0	1	North and South	Dirty	1		1	1	0	0	1	Behind Feed alley 10 ft	1	Northwest corner	1	1
CA030	11	Lactating	FreeStallWithExerciseArea	0	1	0	1	Freestall	Metal	472.2	914.4	1463.04	0	0	0	0	0	0	0					1	2 inch pipe, 7 inch away from headlocks with with 6 ft inbetween the nozzles	0		1	FeedBunk	East	1	1	West, Middle, East	Clean	0		0	0	0	0	0		0	0	0	0
CA030	12	Lactating	FreeStallWithExerciseArea	0	1	0	1	Freestall	Metal	472.2	914.4	1463.04	0	0	0	0	0	0	0					1	2 inch pipe, 7 inch away from headlocks with with 6 ft inbetween the nozzles	0		1	FeedBunk	East	1	1	West, Middle, East	Clean	0		1	1	0	0	0		0	0	0	0
CA030	13	Lactating	FreeStallWithExerciseArea	0	1	0	1	Freestall	Metal	472.2	914.4	1463.04	0	0	0	0	0	0	0					1	2 inch pipe, 7 inch away from headlocks with with 6 ft inbetween the nozzles	0		1	FeedBunk	East	1	1	West, Middle, East	Clean	0		0	0	0	0	1	South	0	0	0	0
CA030	14	Lactating	FreeStallWithExerciseArea	0	1	0	1	Freestall	Metal	472.2	914.4	1463.04	0	0	0	0	0	0	0					1	2 inch pipe, 7 inch away from headlocks with with 6 ft inbetween the nozzles	0		1	FeedBunk	East	1	1	Middle	Clean	0		1	1	0	0	0		0	0	0	0
CA030	15	Lactating	FreeStallWithExerciseArea	0	1	0	1	Freestall	Metal	472.2	914.4	1463.04	0	0	0	0	0	0	0					1	2 inch pipe, 7 inch away from headlocks with with 6 ft inbetween the nozzles	0		1	FeedBunk	East	1	1	East and Middle	Clean	0		0	0	0	0	0		0	0	0	0
CA030	16	Lactating	FreeStallWithExerciseArea	0	1	0	1	Freestall	Metal	472.2	914.4	1463.04	0	0	0	0	0	0	0					1	2 inch pipe, 7 inch away from headlocks with with 6 ft inbetween the nozzles	0		1	FeedBunk	East	1	1	West, Middle, East	Clean	0		0	0	0	0	0		1	Northeast and Northwest	0	0
CA030	17	Lactating	FreeStallWithExerciseArea	0	1	0	1	Freestall	Metal	472.2	914.4	1463.04	0	0	0	0	0	0	0					1	2 inch pipe, 7 inch away from headlocks with with 6 ft inbetween the nozzles	0		1	FeedBunk	East	1	1	West, Middle, East	Clean	0		0	0	0	0	0		1	South side	0	0
CA030	18	Lactating	FreeStallWithExerciseArea	0	1	0	1	Freestall	Metal	472.2	914.4	1463.04	0	0	0	0	0	0	0					1	2 inch pipe, 7 inch away from headlocks with with 6 ft inbetween the nozzles	0		1	FeedBunk	East	1	1	West and Middle	Clean	0		1	1	0	0	0		0	0	0	0
CA030	19	Lactating	OpenDryLot	0	0	0	1	ExecerciseArea	Metal	406.24	474.7	914.4	1	ExerciseArea	Metal	406.24	474.7	914.4	1	Feedlane	Cloth	274.32	396.24	1	2 inch pipe, 5 inch away from headlocks with 6 ft inbetween the nozzeles	0		0	0	0	0	1	West, South and East	Clean	0		1	1	0	0	0		0	0	0	0
CA030	20	Lactating	OpenDryLot	0	0	0	1	ExecerciseArea	Metal	406.24	474.7	914.4	1	ExerciseArea	Metal	406.24	474.7	914.4	1	Feedlane	Cloth	274.32	396.24	1	2 inch pipe, 7 inch away from headlocks with with 6 ft inbetween the nozzles	0		0	0	0	0	1	Middle	Clean	0		1	1	0	1	1	West	0	0	0	0
CA030	22	CloseUp	OpenDryLot	0	0	0	1	ExecerciseArea	Metal	406.24	474.7	914.4	1	ExerciseArea	Metal	406.24	474.7	914.4	1	Feedlane	Cloth	274.32	396.24	1	2 inch pipe, 7 inch away from headlocks with with 6 ft inbetween the nozzles	0		0	0	0	0	0		Clean	0		1	1	0	0	0		0	0	0	0
CA030	25	Hospital	OpenDryLot	0	0	0	1	FeedBunk	Metal	396.24	411.24	609.6	0	0	0	0	0	0	0					1	2 inch pipe, 7 inch away from headlocks with with 6 ft inbetween the nozzles	0		1	FeedBunk	South	1	1	Middle	Clean	0		0	0	0	0	0		0	0	0	0
CA030	Maternity	Maternity	BeddedPack	1	0	0	1	FeedBunkAndRestingArea	Cloth	457.2	579.12	1097.28	1	FeedBunkAndRestingArea	Metal	579.12	736.52	518.16	0					0		0		0	0	0	0	1	West	Clean	0		0	0	0	0	0		0	0	0	0
CA031	1	Lactating	FreeStallWithoutExerciseArea	0	1	0	1	FreeStall	Metal	487.68	898.92	1524	0	0	0	0	0	0	0					1	2 inch pipe on metal angle, 13 inch away from the headlocks with 6 ft inbetween the nozzles	0		1	RestingArea	East	1	0		Clean	0		1	0	1	0	0		0	0	1	8
CA031	2	Lactating	FreeStallWithoutExerciseArea	0	1	0	1	FreeStall	Metal	487.68	898.92	1554.48	0	0	0	0	0	0	0					1	2 inch pipe on metal angle, 13 inch away from the headlocks with 6 ft inbetween the nozzles	0		1	RestingArea	East	1	1	Middle	Clean	0		1	0	1	1	0		0	0	0	0
CA031	3	Lactating	FreeStallWithExerciseArea	0	1	0	1	FreeStall	Metal	487.68	898.92	1554.48	0	0	0	0	0	0	0					1	2 inch pipe on metal angle, 13 inch away from the headlocks with 6 ft inbetween the nozzles	0		1	RestingArea	East	1	0		Dirty	1		1	0	1	1	0		0	0	0	0
CA031	4	Lactating	FreeStallWithExerciseArea	0	1	0	1	FreeStall	Metal	487.68	898.92	1554.48	0	0	0	0	0	0	0					1	2 inch pipe on metal angle, 13 inch away from the headlocks with 6 ft inbetween the nozzles	0		1	RestingArea	East	1	0		Dirty	1		1	0	1	0	0		0	0	0	0
CA031	5	Lactating	FreeStallWithoutExerciseArea	0	1	0	1	FreeStall	Metal	487.68	898.92	1554.48	0	0	0	0	0	0	0					1	2 inch pipe on metal angle, 13 inch away from the headlocks with 6 ft inbetween the nozzles	0		1	RestingArea	East	1	0		Clean	0		1	1	0	0	0		0	0	0	0
CA031	6	Lactating	FreeStallWithoutExerciseArea	0	1	0	1	FreeStall	Metal	487.68	898.92	1554.48	0	0	0	0	0	0	0					1	2 inch pipe on metal angle, 13 inch away from the headlocks with 6 ft inbetween the nozzles	0		1	RestingArea	East	1	0		Dirty	1		1	1	0	1	0		0	0	1	1
CA031	7	Lactating	FreeStallWithExerciseArea	0	1	0	1	FreeStall	Metal	487.68	898.92	1554.48	0	0	0	0	0	0	0					1	2 inch pipe on metal angle, 13 inch away from the headlocks with 6 ft inbetween the nozzles	0		1	RestingArea	East	1	1	Middle	Clean	0		1	0	0	1	0		0	0	0	0
CA031	8	Lactating	FreeStallWithExerciseArea	0	1	0	1	FreeStall	Metal	487.68	898.92	1554.48	0	0	0	0	0	0	0					1	2 inch pipe on metal angle, 13 inch away from the headlocks with 6 ft inbetween the nozzles	0		1	RestingArea	East	1	0		Clean	0		0	0	0	0	0		0	0	0	0
CA031	9	Hospital	FreeStallWithExerciseArea	0	1	0	1	FreeStall	Metal	487.68	898.92	1554.48	0	0	0	0	0	0	0					1	2 inch pipe on metal angle, 13 inch away from the headlocks with 6 ft inbetween the nozzles	0		1	RestingArea	East	1	0		Clean	0		0	0	0	0	0		0	0	0	0
CA031	10	Lactating	FreeStallWithoutExerciseArea	0	1	0	1	FreeStall	Metal	487.68	898.92	1554.48	0	0	0	0	0	0	0					1	2 inch pipe on metal angle, 13 inch away from the headlocks with 6 ft inbetween the nozzles	0		1	RestingArea	East	1	0		Dirty	1		1	1	0	1	0		0	0	0	0
CA031	11	Lactating	FreeStallWithoutExerciseArea	0	1	0	1	FreeStall	Metal	487.68	898.92	1554.48	0	0	0	0	0	0	0					1	2 inch pipe on metal angle, 13 inch away from the headlocks with 6 ft inbetween the nozzles	0		1	RestingArea	East	1	0		Dirty	1		0	0	0	0	0		0	0	1	1
CA031	12	Lactating	FreeStallWithoutExerciseArea	0	1	0	1	FreeStall	Metal	487.68	898.92	1554.48	0	0	0	0	0	0	0					1	2 inch pipe on metal angle, 13 inch away from the headlocks with 6 ft inbetween the nozzles	0		1	RestingArea	East	1	1	East and West	Dirty	1		1	0	1	1	0		0	0	1	11
CA031	13	Lactating	FreeStallWithoutExerciseArea	0	1	0	1	FreeStall	Metal	487.68	898.92	1554.48	0	0	0	0	0	0	0					1	2 inch pipe on metal angle, 13 inch away from the headlocks with 6 ft inbetween the nozzles	0		1	RestingArea	East	1	0		Dirty	1		1	0	1	1	0		0	0	1	10
CA031	14	Lactating	FreeStallWithoutExerciseArea	0	1	0	1	FreeStall	Metal	487.68	898.92	1554.48	0	0	0	0	0	0	0					1	2 inch pipe on metal angle, 13 inch away from the headlocks with 6 ft inbetween the nozzles	0		1	RestingArea	East	1	0		Dirty	1		0	0	0	0	0		0	0	1	7
CA031	15	Springers	BeddedPack	0	1	0	1	FeedBunkAndRestingArea	Metal	487.68	898.92	1554.48	0	0	0	0	0	0	0					1	2 inch pipe on metal angle, 13 inch away from the headlocks with 6 ft inbetween the nozzles	0		1	RestingArea	East	1	0		Clean	0		1	1	0	1	1	South	0	0	0	0
CA031	16	Springers	OpenDryLot	0	0	0	1	ExecerciseArea	Metal	421.24	479.7	609.6	1	ExerciseArea	Metal	421.24	479.7	609.6	0					0		0		0	0	0	0	0		Dirty	1	west half	1	0	1	1	1	South	1	Southeast corner and wet along the East side	0	0
CA031	17	DryCows	OpenDryLot	0	0	0	1	ExecerciseArea	Metal	421.24	479.7	609.6	1	ExerciseArea	Metal	421.24	479.7	609.6	0					0		0		0	0	0	0	0		Dirty	1		1	0	1	0	0		0	0	0	0
CA031	18	Springers	OpenDryLot	0	0	0	1	ExecerciseArea	Metal	421.24	479.7	609.6	1	ExerciseArea	Metal	421.24	479.7	609.6	0					0		0		0	0	0	0	0		Clean	0		1	0	1	1	1	East side	0	0	0	0
CA031	21-23	CloseUp	BeddedPack	0	1	0	1	FeedBunkAndRestingArea	Metal	487.68	898.92	2834.64	0	0	0	0	0	0	0					1	2 inch pipe on metal angle, 13 inch away from the headlocks with 6 ft inbetween the nozzles	0		1	RestingArea	East	1	1	West and Middle	Clean	0		1	1	0	0	0		0	0	0	0
CA031	31-33	CloseUp	BeddedPack	0	1	0	1	FeedBunkAndRestingArea	Metal	487.68	898.92	2834.64	0	0	0	0	0	0	0					1	2 inch pipe on metal angle, 13 inch away from the headlocks with 6 ft inbetween the nozzles	0		1	RestingArea	East	1	1	Middle	Clean	0		0	0	0	0	0		0	0	0	0
CA032	1	Lactating	FreeStallWithExerciseArea	1	0	0	1	Freestall	Metal	383.26	701.04	1127.76		0	0	0	0	0	0					1	2 inch pipe on metal angle with 7 inch away from the headlocks with 6 ft inbetween the nozzles	1	The whole line	1	RestingArea	East	1	1	West and Middle	Dirty	1	stucked with feed	1	1	0	1	0		1	West side outside the pen has feed mixed with maunre at the flush area	0	0
CA032	2	Lactating	FreeStallWithExerciseArea	1	0	0	1	Freestall	Metal	383.26	701.04	1127.76		0	0	0	0	0	0					1	2 inch pipe on metal angle with 7 inch away from the headlocks with 6 ft inbetween the nozzles	0		1	RestingArea	East	1	1	East	Dirty	1	stucked with feed	0	0	0	0	1	Between 2&3	1	West side outside the pen has feed mixed with maunre at the flush area	0	0
CA032	3	Lactating	FreeStallWithExerciseArea	1	0	0	1	Freestall	Metal	383.26	701.04	1127.76		0	0	0	0	0	0					1	2 inch pipe on metal angle with 7 inch away from the headlocks with 6 ft inbetween the nozzles	1	Middle to East	0	0	0	0	1	Middle	Dirty	1	stucked with feed	0	0	0	0	0		1	Northeast corner	0	0
CA032	4	Lactating	FreeStallWithExerciseArea	1	0	0	1	Freestall	Metal	383.26	701.04	1127.76		0	0	0	0	0	0					1	2 inch pipe on metal angle with 7 inch away from the headlocks with 6 ft inbetween the nozzles	0		0	0	0	0	1	Middle	Dirty	1	stucked with feed	0	0	0	0	1	Between 4&5	1	Southeast corner 80x10ft, Southwest corner 60x10 ft	0	0
CA032	5	Lactating	FreeStallWithExerciseArea	1	0	0	1	Freestall	Metal	383.26	701.04	1127.76		0	0	0	0	0	0					1	2 inch pipe on metal angle with 7 inch away from the headlocks with 6 ft inbetween the nozzles	1		0	0	0	0	1	Middle	Dirty	1	stucked with feed	1	1	0	0	1	Between 4&5	0	0	1	1
CA032	6	Lactating	FreeStallWithExerciseArea	1	0	0	1	Freestall	Metal	383.26	701.04	1127.76		0	0	0	0	0	0					1	2 inch pipe on metal angle with 7 inch away from the headlocks with 6 ft inbetween the nozzles	1		0	0	0	0	1	Middle	Dirty	1	stucked with feed	1	0	1	1	0		1	Southeast corner 50x10 ft, water puddle 60x5 ft	1	1
CA032	9	Lactating	FreeStallWithExerciseArea	1	0	0	1	Freestall	Metal	365.76	701.04	1127.76		0	0	0	0	0	0					1	2 inch pipe on metal angle with 7 inch away from the headlocks with 6 ft inbetween the nozzles	1	20 ft are missing	0	0	0	0	1	West and Middle	Dirty	1	stucked with feed	1	1	0	0	0		1	Northwest corner 10x10ft	1	1
CA032	10	Lactating	FreeStallWithExerciseArea	1	0	0	1	Freestall	Metal	383.26	701.04	1127.76		0	0	0	0	0	0					1	2 inch pipe on metal angle with 7 inch away from the headlocks with 6 ft inbetween the nozzles	1	Middle to West	0	0	0	0	1	West	Dirty	1	stucked with feed	1	1	0	0	0		0	0	0	0
CA032	11	Lactating	FreeStallWithExerciseArea	1	0	0	1	Freestall	Metal	640.08	822.96	1219.2		0	0	0	0	0	0					1	2 inch pipe on metal angle with 7 inch away from the headlocks with 6 ft inbetween the nozzles	1	Middle	0	0	0	0	1	Middle	Dirty	1	stucked with feed	1	1	0	0	0		0	0	0	0
CA032	12	Lactating	FreeStallWithExerciseArea	1	0	0	1	Freestall	Metal	640.08	822.96	1219.2		0	0	0	0	0	0					1	2 inch pipe on metal angle with 7 inch away from the headlocks with 6 ft inbetween the nozzles	0		0	0	0	0	1	Middle	Dirty	1	stucked with feed	1	0	1	1	0		1	Resting area	0	0
CA032	13	Lactating	FreeStallWithExerciseArea	1	0	0	1	Freestall	Metal	368.26	701.04	1127.76		0	0	0	0	0	0					1	2 inch pipe on metal angle with 7 inch away from the headlocks with 6 ft inbetween the nozzles	1	The whole line	0	0	0	0	0		Dirty	1	stucked with feed	1	1	0	0	0		0	0	0	0
CA032	14	Lactating	FreeStallWithExerciseArea	1	0	0	1	Freestall	Metal	640.08	822.96	1219.2		0	0	0	0	0	0					1	2 inch pipe on metal angle with 7 inch away from the headlocks with 6 ft inbetween the nozzles	1	Middle to West	0	0	0	0	1	Middle	Dirty	1	stucked with feed	1	1	0	0	1	East side	1	Southeast corner 10x10 ft	0	0
CA032	15	Lactating	FreeStallWithExerciseArea	1	0	0	1	Freestall	Metal	390.76	701.04	1127.76		0	0	0	0	0	0					1	2 inch pipe on metal angle with 7 inch away from the headlocks with 6 ft inbetween the nozzles	1	West side	0	0	0	0	0		Dirty	1	stucked with feed	1	0	1	1	0		1	Northeast corner 10x10ft	0	0
CA032	16	Lactating	FreeStallWithExerciseArea	1	0	0	1	Freestall	Metal	390.76	708.54	1127.76		0	0	0	0	0	0					1	2 inch pipe on metal angle with 7 inch away from the headlocks with 6 ft inbetween the nozzles	1	West side	0	0	0	0	0		Dirty	1	stucked with feed	1	0	1	1	1	South and West	1	Southwest corner	0	0
CA032	17	DryCows	OpenDryLot	0	0	0	1	ExecerciseArea	Metal	426.72	464.7	640.08		FeedBunk	12 ft	365.76	365.76	0	0					1	2 inch pipe on metal angle with 7 inch away from the headlocks with 6 ft inbetween the nozzles	0		0	0	0	0	0		Dirty	1	stucked with feed	0	0	0	0	0		1	Southeast behind feedlane	1	1
CA032	18	DryCows	OpenDryLot	0	0	0	1	ExecerciseArea	Metal	426.72	457.2	640.08		FeedBunk	12 ft	365.76	365.76	0	0					1	2 inch pipe on metal angle with 7 inch away from the headlocks with 6 ft inbetween the nozzles	0		0	0	0	0	1	South	Dirty	1	stucked with feed	0	0	0	0	1	South	0	0	1	1
CA032	19	DryCows	OpenDryLot	0	0	0	1	ExecerciseArea	Metal	426.72	457.2	640.08		FeedBunk	12 ft	365.76	365.76	0	0					1	2 inch pipe on metal angle with 7 inch away from the headlocks with 6 ft inbetween the nozzles	0		0	0	0	0	1	North	Dirty	1	stucked with feed	0	0	0	0	0		1	North and South corners behind feedlane, Northend under the shade	1	1
CA032	20	Springers	OpenDryLot	0	0	0	1	ExecerciseArea	Metal	426.72	457.2	640.08		FeedBunk	12 ft	365.76	365.76	0	0					1	2 inch pipe on metal angle with 7 inch away from the headlocks with 6 ft inbetween the nozzles	0		0	0	0	0	1	North and South	Dirty	1	stucked with feed	1	1	0	1	1	West	1	West side, Southwest and Southeast corners	1	1
CA032	21	Springers	OpenDryLot	0	0	0	1	ExecerciseArea	Metal	396.24	431.72	670.56		FeedBunk	14 ft	426.72	365.76	0	0					1	2 inch pipe on metal angle with 7 inch away from the headlocks with 6 ft inbetween the nozzles	0		0	0	0	0	1	North and South	Clean	0		0	0	0	0	1	Behind Feedlane	0	0	1	1
CA032	22	Springers	OpenDryLot	0	0	0	1	ExecerciseArea	Metal	396.24	431.72	670.56		FeedBunk	14 ft	426.72	365.76	0	0					1	2 inch pipe on metal angle with 7 inch away from the headlocks with 6 ft inbetween the nozzles	0		0	0	0	0	1	South	Clean	0		0	0	0	0	1	All over the pen	0	0	1	1
CA032	23	DryCows	OpenDryLot	0	0	0	1	ExecerciseArea	Metal	396.24	431.72	670.56		FeedBunk	14 ft	426.72	365.76	0	0					1	2 inch pipe on metal angle with 7 inch away from the headlocks with 6 ft inbetween the nozzles	0		0	0	0	0	1	North and Middle	Dirty	1	stucked with feed	1	1	0	0	1	All over the pen	1	North and South ends behind the feedlane is wet	1	3
CA032	24	DryCows	OpenDryLot	0	0	0	1	ExecerciseArea	Metal	426.72	441.72	609.6		0	0	0	0	0	0					0		0		0	0	0	0	1	North, Middle and South	Dirty	1	stucked with feed	0	0	0	0	1	North and South	1	Almost the whole corral is wet	1	3
CA032	7 Dry hospital	DryCows	OpenDryLot	0	0	0	1	ExecerciseArea	Metal	396.24	457.2	487.68		0	0	0	0	0	0					1	2 inch pipe on metal angle with 7 inch away from the headlocks with 6 ft inbetween the nozzles	1	The whole line	1	RestingArea	Southeast	1	0		Dirty	1	stucked with feed	1	1	0	0	1	All over the pen	1	Northeast inside the pen 10x5 ft , outside 10x5 ft	1	2
CA032	8 LameCowPen	Lactating	FreeStallWithExerciseArea	0	0	0	1	Freestall	Metal	459.7	525.66	518.16		0	0	0	0	0	0					1	2 inch pipe on metal angle with 7 inch away from the headlocks with 6 ft inbetween the nozzles	1	Middle to East	1	RestingArea	East	1	1	East and Middle	Dirty	1	stucked with feed	0	0	0	0	0		0	0	1	1
CA033	1	lactating	OpenDryLot	0	0		1	FeedBunk	Metal	525.66	459.22	396.24	1	ExerciseArea	Metal	418.74	360.28	396.24	0					1	2 inch pipe with 6 ft in between the nozzles	1	Middle of the pen to North end	0	0	0	0	1	North and Middle	Dirty	1	Stucked with feed	1	0	1	1	0		0		0	0
CA033	2	lactating	OpenDryLot	0	0		1	FeedBunk	Metal	523.16	416.24	396.24	1	ExerciseArea	Metal	423.74	378.26	396.24	0					1	2 inch pipe with 6 ft in between the nozzles	1	North and Middle	0	0	0	0	0	All are leaking	Clean	0		0	0	0	0	1	West	0	0	0	0
CA033	3	lactating	OpenDryLot	0	0		1	FeedBunk	Metal	523.16	416.24	396.24	1	ExerciseArea	Metal	423.74	368.26	396.24	0					1	2 inch pipe with 6 ft in between the nozzles	1	Middle	0	0	0	0	0		Clean	0		0	0	0	0	0		1	Middle to South end 10X50F, West fence line 50X3f	0	0
CA033	4	lactating	OpenDryLot	0	0		1	FeedBunk	Metal	518.16	431.72	396.24	1	ExerciseArea	Metal	406.24	390.76	396.24	0					1	2 inch pipe with 6 ft in between the nozzles	1	Has shooting soaker in the middle and North end has leakage	0	0	0	0	0		Clean	0		1	0	1	1	1	West	1	North end behind feed alley till half of the pen with 3F width, Southeast corner 20X2F	0	0
CA033	5	lactating	OpenDryLot	0	0		1	FeedBunk	Metal	426.72	535.66	396.24	1	ExerciseArea	Metal	406.24	390.76	396.24	0					1	2 inch pipe with 6 ft in between the nozzles	1	Shooting soaker at the north end	0	0	0	0	0		Clean	0		0	0	0	0	0		0	0	0	0
CA033	6	lactating	OpenDryLot	0	0		1	FeedBunk	Metal	523.16	416.24	396.24	1	ExerciseArea	Metal	421.24	373.26	396.24	0					1	2 inch pipe with 6 ft in between the nozzles	1	The whole line	0	0	0	0	1	All are leaking	Dirty	1	Stucked with feed	1	0	1	1	1	Behind the fence line	1	North side near the flush there is water puddle 4X2 F outside the pen	0	0
CA033	7	lactating	OpenDryLot	0	0		1	FeedBunk	Metal	523.16	416.24	396.24	1	ExerciseArea	Metal	413.74	370.76	396.24	0					1	2 inch pipe with 6 ft in between the nozzles	1	The whole line	0	0	0	0	1	All are leaking	Dirty	1	Stucked with feed	1	0	1	1	1	Behind feed lane and west side	1	Northwest corner 15X15 f spot and North near the flush drain 5X2 F water puddle outside the pen	0	0
CA033	CloseUp	CloseUp	OpenDryLot	0	0		1	FeedBunk	Metal	429.22	525.66	396.24	1	ExerciseArea	Metal	444.22	418.74	396.24	0					1	2 inch pipe with 6 ft in between the nozzles	0		0	0	0	0	1	South	Dirty	1	Stucked with feed	1	1	0	0	0		1	Southwest corner 20X4F	0	0
CA033	DryCows	DryCows	OpenDryLot	0	0		1	ExecerciseArea	Metal				0	0		0	0	0	0					0		0		0	0	0	0	1	Southwest	Dirty	1	Stucked with feed	0	0	0	0	0		1	NW corner outside the pen 10X5F, Southwest corner 40X40F and Southest outside the pen 10X9F	0	0
CA033	Hospital	Hospital	OpenDryLot	0	0		1	ExecerciseArea	Metal		429.22	396.24	0	0		0	0	0	0					1	2 inch pipe with 6 ft in between the nozzles	1	The whole line	0	0	0	0	1	West	Dirty	1	Stucked with feed	1	0	1	1	1	Feed alley, North and South sides	0	0	0	0
CA033	Maternity	Maternity	OpenDryLot	0	0		1	FeedBunk	Metal	421.24	530.66	396.24	0	0		0	0	0	0					0		0		0	0	0	0	0	All are leaking	Clean	0		1	1	0	0	1	East side	0		0	0
CA033	Springers	Springers	OpenDryLot	0	0		1	ExecerciseArea	Metal				0	0		0	0	0	0					0		0		0	0	0	0	0		Dirty	1	Stucked with feed	0	0	0	0	0		1	Northeast 30x10ft, Southeast 10x10ft	0	0
CA034	1	Lactating	FreeStallWithExerciseArea	0	1	0	1	Freestall	Metal	396.24	518.16	1402.08	0	0	0	0	0	0	0					1	Misters 6 ft high	0		1	FeedBunk	South	1	0		Dirty	1		1	1	0	1	0		1	South and North	0	0
CA034	2	Lactating	FreeStallWithExerciseArea	0	1	0	1	Freestall	Metal	396.24	518.16	1402.08	0	0	0	0	0	0	0					1	Misters 6 ft high	0		1	FeedBunk	South	1	0		Dirty	1		0	0	0	0	0		1	South and North	0	0
CA034	3	Lactating	FreeStallWithExerciseArea	0	1	0	1	Freestall	Metal	426.72	518.16	1402.08	0	0	0	0	0	0	0					1	Misters 6 ft high	0		1	FeedBunk	South	1	1	North and South	Dirty	1		1	1	0	1	1	All over the pen	1	South and North	0	0
CA034	4	Lactating	FreeStallWithExerciseArea	0	1	0	1	Freestall	Metal	426.72	518.16	1402.08	0	0	0	0	0	0	0					1	Misters 6 ft high	0		1	FeedBunk	South	1	1	South	Dirty	1		1	1	0	1	1	All over the pen	1	South and North	0	0
CA034	5	Lactating	FreeStallWithExerciseArea	0	1	0	1	Freestall	Metal	396.24	518.16	1402.08	0	0	0	0	0	0	0					1	Misters 6 ft high	0		1	FeedBunk	South	1	1	South	Dirty	1		0	0	0	0	0		1	South and North	0	0
CA034	6	Lactating	FreeStallWithExerciseArea	0	1	0	1	Freestall	Metal	396.24	518.16	1402.08	0	0	0	0	0	0	0					1	Misters 6 ft high	0		1	FeedBunk	South	1	0		Dirty	1		1	1	0	0	0		1	South	0	0
CA034	CloseUp	DryCows	OpenDryLot	0	0	0	1	ExecerciseArea	Metal	396.24	518.16	883.92	0	0	0	0	0	0	0					1	Misters 6 ft high	0		0	0	0	0	0		Dirty	1		1	1	0	0	1	South	0	0	1	1
CA034	CloseUp_2	DryCows	BeddedPack	0	0	0	1	ExecerciseArea	Metal	426.72	469.7	1676.4	1	FeedBunk	Cloth	396.24	396.24	396.24	0					0		0		1	RestingArea	East	1	1	Northeast side	Clean	0		1	1	1	0	1	South and West	0	0	0	0
CA034	DryCows	DryCows	OpenDryLot	0	0	0	1	ExecerciseArea	Metal	396.24	518.16	883.92	0	0	0	0	0	0	0					0		0		0	0	0	0	0		Dirty	1		0	0	0	0	1	All over the pen	0	0	1	1
CA034	Hospital	Hospital	BeddedPack	0	0	0	1	ExecerciseArea	Metal	365.76	530.66	1584.96	0	0	0	0	0	0	0					0		0		1	RestingArea	East	1	0		Dirty	1		1	1	0	0	0		1	North	0	0
CA034	Maternity	DryCows	BeddedPack	0	0	0	1	FeedBunkAndRestingArea	Metal	457.2	518.16	914.4	0	0	0	0	0	0	0					0		0		1	RestingArea	South	1	0		Clean	0		1	1	0	0	0		0	0	0	0
CA034	Springers	Springers	OpenDryLot	0	0	0	1	ExecerciseArea	Metal	396.24	518.16	883.92	0	0	0	0	0	0	0					1	Misters 6 ft high	0		0	0	0	0	0		Dirty	1		1	1	1	0	1	All over the pen	1	South and North	1	1
CA035	1	Lactating	FreeStallWithExerciseArea	0	1	0	1	Freestall	Metal	487.68	670.56	1524	0	0	0	0	0	0	0					1	2 inch pipe with 7 inch away from head locks with5 ft inbetween the nozzles	0		1	FeedBunk	Southeast	1	0		Dirty	1		1	1	0	0	0		1	South	0	0
CA035	2	Lactating	FreeStallWithExerciseArea	0	1	0	1	Freestall	Metal	487.68	670.56	1524	0	0	0	0	0	0	0					1	2 inch pipe with 7 inch away from head locks and 5 ft inbetween the nozzles	0		1	FeedBunk	Southeast	1	1	North	Dirty	1		0	0	0	0	0		1	South and North	0	0
CA035	3	Lactating	FreeStallWithExerciseArea	0	1	0	1	Freestall	Metal	518.16	670.56	1828.8	0	0	0	0	0	0	0					1	2 inch pipe with 7 inch away from head locks and 5 ft inbetween the nozzles	0		1	FeedBunk	Southeast	1	1	North, Middle and South	Dirty	1		1	1	0	1	0		1	South	0	0
CA035	4	Lactating	FreeStallWithExerciseArea	0	1	0	1	Freestall	Metal	518.16	670.56	1219.2	0	0	0	0	0	0	0					1	2 inch pipe with 7 inch away from head locks and 5 ft inbetween the nozzles	0		1	FeedBunk	Southwest	1	0		Dirty	1		1	1	0	0	1	West	1	South Middle, Southwest corner and North	0	0
CA035	5	Lactating	FreeStallWithExerciseArea	0	1	0	1	Freestall	Metal	518.16	670.56	1219.2	0	0	0	0	0	0	0					1	2 inch pipe with 7 inch away from head locks and 5 ft inbetween the nozzles	0		1	FeedBunk	Southwest	1	0		Dirty	1		1	1	0	0	1	West	1	South and North	0	0
CA035	6	Lactating	FreeStallWithExerciseArea	0	1	0	1	Freestall	Metal	487.68	670.56	1524	0	0	0	0	0	0	0					1	Misters 6 ft high	0		1	FeedBunk	Southeast	1	1	South	Dirty	1	Middle	1	1	0	0	1		1	South and North	0	0
CA035	CloseUp	CloseUp	FreeStallWithExerciseArea	0	0	0	1	FeedBunkAndRestingArea	Metal	487.68	670.56	1524	0	0	0	0	0	0	0					1	Misters	0		1	FeedBunk	Southeast	1	1	South	Clean	0		0	0	0	0	1	South	1	North and South ends	0	0
CA035	CloseUp Maternity_1	CloseUp	OpenDryLot	0	0	0	1	ExecerciseArea	Metal	426.72	670.56	2743.2	0	0	0	0	0	0	0					1	Misters	0		1	FeedBunk	Southeast	1	1		Clean	0		1	1	0	0	1	North, South	1	Center of the pen 10x30 ft	1	1
CA035	CloseUp Maternity_2	CloseUp	BeddedPack	0	0	0	1	ExecerciseArea	Metal	396.24	396.24	152.4	0	0	0	0	0	0	0					0		0		1	RestingAreaAndFeedBunk	South	1	0		Clean	0		1	1	0	1	1	South	1	Center of pedded pack	0	0
CA035	DryCows	DryCows	OpenDryLot	0	0	0	1	ExecerciseArea	Metal	365.76	396.24	609.6	0	0	0	0	0	0	0					1	Misters	0		0	0	0	0	0		Dirty	1		1	1	1	1	1	All over the pen	1	Feedlane near water trough	1	2
CA035	Hospital	Hospital	BeddedPack	0	0	0	1	ExecerciseArea	Metal	335.28	413.74	1005.84	1	FeedBunk	Metal	396.24	446.72	731.52	0					0		0		1	RestingArea	South	1	0		Dirty	1		1	1	0	0	1	All over the pen	0	0	0	0
CA036	1	Lactating	FreeStallWithExerciseArea	0	1	0	1	Freestall	Metal	497.68	883.92	1463.04		0	0	0	0	0	0					1	2 inch pipe (from middle it is 2 inch), 5 inch away from the headlocks with 8 ft inbetween the nozzles	0		0	0	0	0	1	All are leaking	Dirty	1		1	1	0	0	0		0	0	0	0
CA036	2	Lactating	FreeStallWithExerciseArea	0	1	0	1	Freestall	Metal	497.68	883.92	1463.04		0	0	0	0	0	0					1	1.5 inch pipe (from middle it is 2 inch), 5 inch away from the headlocks with 6 ft inbetween the nozzles	0		0	0	0	0	1	East and Middle	Dirty	1		1	0	1	1	0		0	0	0	0
CA036	3	Lactating	FreeStallWithExerciseArea	0	1	0	1	Freestall	Metal	497.68	883.92	1463.04		0	0	0	0	0	0					1	1.5 inch pipe (from middle it is 2 inch), 5 inch away from the headlocks with 6 ft inbetween the nozzles	0		0	0	0	0	1	East and Middle	Dirty	1		1	1	0	1	0		0	0	1	AllExerciseArea
CA036	4	Lactating	FreeStallWithExerciseArea	0	1	0	1	Freestall	Metal	497.68	883.92	1463.04		0	0	0	0	0	0					1	1.5 inch pipe (from middle it is 2 inch), 5 inch away from the headlocks with 6 ft inbetween the nozzles	0		0	0	0	0	1	All are leaking	Clean	0		1	1	0	0	0		0	0	0	0
CA036	5	Lactating	FreeStallWithExerciseArea	0	1	0	1	Freestall	Metal	497.68	883.92	1463.04		0	0	0	0	0	0					1	2 inch pipe (from middle it is 2 inch), 5 inch away from the headlocks with 8 ft inbetween the nozzles	0		0	0	0	0	1	All are leaking	Dirty	1		1	1	0	0	0		0	0	0	0
CA036	6	Lactating	FreeStallWithExerciseArea	0	1	0	1	Freestall	Metal	497.68	883.92	1463.04		0	0	0	0	0	0					1	1.5 inch pipe (from middle it is 2 inch), 5 inch away from the headlocks with 6 ft inbetween the nozzles	1	East side	0	0	0	0	1	All except the east	Clean	0		1	1	0	0	0		0	0	0	0
CA036	7	Lactating	FreeStallWithExerciseArea	0	1	0	1	Freestall	Metal	497.68	883.92	1463.04		0	0	0	0	0	0					1	1.5 inch pipe (from middle it is 2 inch), 5 inch away from the headlocks with 6 ft inbetween the nozzles	1	East side	0	0	0	0	1	All are leaking	Dirty	1		1	1	0	0	0		0	0	0	0
CA036	8	Lactating	FreeStallWithExerciseArea	0	1	0	1	Freestall	Metal	497.68	883.92	1463.04		0	0	0	0	0	0					1	1.5 inch pipe (from middle it is 2 inch), 5 inch away from the headlocks with 6 ft inbetween the nozzles	0		0	0	0	0	1	All are leaking	Dirty	1		1	1	0	0	0		0	0	0	0
CA036	9	Lactating	OpenDryLot	0	0	0	1	ExecerciseArea	Metal	396.24	487.68	731.52		FeedBunk	Cloth	370.76	370.76	370.76	0					0		0		0	0	0	0	1	East and West	Dirty	1		1	0	1	1	1	South and West	0	0	1	3
CA036	10	Lactating	OpenDryLot	0	0	0	1	ExecerciseArea	Metal	365.76	426.72	731.52		0	0	0	0	0	0					1	1.5 inch pipe (from middle it is 2 inch), 5 inch away from the headlocks with 6 ft inbetween the nozzles	0		0	0	0	0	1	All except the east	Clean	0		1	1	0	0	1	Behind Feedlane	1	Behind feedlane to East 10x30 ft	1	2
CA036	CloseUp	DryCows	OpenDryLot	0	0	0	1	ExecerciseArea	Metal	396.24	487.68	731.52		FeedBunk	Cloth	370.76	370.76	370.76	0					0		0		0	0	0	0	1	All are leaking	Dirty	1		0	0	0	0	1	South	0	0	0	0
CA036	DryCows	DryCows	OpenDryLot	0	0	0	1	ExecerciseArea	Metal	365.76	426.72	731.52		0	0	0	0	0	0					0		0		0	0	0	0	1	All are leaking	Dirty	1		1	1	0	0	1	Behind Feedlane	0	0	0	0
CA036	Hospital	Lactating	OpenDryLot	0	0	0	1	ExecerciseArea	Metal	396.24	487.68	731.52		FeedBunk	Cloth	370.76	370.76	370.76	0					0		0		0	0	0	0	1	All are leaking	Dirty	1		0	0	0	0	1	South	0	0	0	0
CA036	Springers	springers	OpenDryLot	0	0	0	1	ExecerciseArea	Metal	365.76	426.72	731.52		0	0	0	0	0	0					0		0		0	0	0	0	0		Clean	0		1	1	0	0	1	Behind Feedlane	0	0	0	0
CA027	CloseUp	CloseUp	OpenDryLot	0	0	0	1	ExecerciseArea	Metal	330	390	480	1	ExerciseArea	Metal	360	480	450	0	0	0	0	0	1	3 inch pipe, 7 inch away from the headlocks with 4 ft inbetween the nozzles	1	West and East sides	1	RestingArea	Southeast	1	1	West				1	1	0	0	1	East side	1	Flushlanes standing water on the west	1	1

## Sheet: Fly count on cow legs
DairyID	PenNumber	Week	Date	Time	AnimalID	StableFlyCount	Temp	RH
CA001	20	1	2017-05-05	09:00:00	44564	0	69	0.69
CA001	20	1	2017-05-05	09:00:00	45888	0	69	0.69
CA001	20	1	2017-05-05	09:00:00	47202	1	69	0.69
CA001	20	1	2017-05-05	09:00:00	44121	0	69	0.69
CA001	20	1	2017-05-05	09:00:00	46081	1	69	0.69
CA001	20	1	2017-05-05	09:00:00	46180	1	69	0.69
CA001	20	1	2017-05-05	09:00:00	44685	0	69	0.69
CA001	20	1	2017-05-05	09:00:00	45360	3	69	0.69
CA001	20	1	2017-05-05	09:00:00	44777	1	69	0.69
CA001	20	1	2017-05-05	09:00:00	44793	1	69	0.69
CA001	20	1	2017-05-05	09:00:00	46144	0	69	0.69
CA001	20	1	2017-05-05	09:00:00	46371	0	69	0.69
CA001	20	1	2017-05-05	09:00:00	45422	0	69	0.69
CA001	20	1	2017-05-05	09:00:00	45139	1	69	0.69
CA001	20	1	2017-05-05	09:00:00	47072	0	69	0.69
CA001	9	1	2017-05-05	09:33:00	35858	2	71	0.66
CA001	9	1	2017-05-05	09:33:00	44174	0	71	0.66
CA001	9	1	2017-05-05	09:33:00	42125	1	71	0.66
CA001	9	1	2017-05-05	09:33:00	40694	1	71	0.66
CA001	9	1	2017-05-05	09:33:00	36751	0	71	0.66
CA001	9	1	2017-05-05	09:33:00	33836	0	71	0.66
CA001	9	1	2017-05-05	09:33:00	38915	3	71	0.66
CA001	9	1	2017-05-05	09:33:00	34305	4	71	0.66
CA001	9	1	2017-05-05	09:33:00	39083	2	71	0.66
CA001	9	1	2017-05-05	09:33:00	49451	3	71	0.66
CA001	9	1	2017-05-05	09:33:00	44098	0	71	0.66
CA001	9	1	2017-05-05	09:33:00	37867	1	71	0.66
CA001	9	1	2017-05-05	09:33:00	44103	3	71	0.66
CA001	9	1	2017-05-05	09:33:00	42529	0	71	0.66
CA001	9	1	2017-05-05	09:33:00	39473	0	71	0.66
CA001	4	1	2017-05-05	10:03:00	40456	0	72	0.68
CA001	4	1	2017-05-05	10:03:00	39416	0	72	0.68
CA001	4	1	2017-05-05	10:03:00	37821	0	72	0.68
CA001	4	1	2017-05-05	10:03:00	41877	0	72	0.68
CA001	4	1	2017-05-05	10:03:00	39486	1	72	0.68
CA001	4	1	2017-05-05	10:03:00	22946	0	72	0.68
CA001	4	1	2017-05-05	10:03:00	21160	0	72	0.68
CA001	4	1	2017-05-05	10:03:00	40777	0	72	0.68
CA001	4	1	2017-05-05	10:03:00	40695	1	72	0.68
CA001	4	1	2017-05-05	10:03:00	39689	1	72	0.68
CA001	4	1	2017-05-05	10:03:00	2686	2	72	0.68
CA001	4	1	2017-05-05	10:03:00	42585	0	72	0.68
CA001	4	1	2017-05-05	10:03:00	40496	1	72	0.68
CA001	4	1	2017-05-05	10:03:00	42559	2	72	0.68
CA001	4	1	2017-05-05	10:03:00	40141	3	72	0.68
CA001	20	1	2017-05-05	12:00:00	44857	0	81	0.54
CA001	20	1	2017-05-05	12:00:00	43857	0	81	0.54
CA001	20	1	2017-05-05	12:00:00	45316	0	81	0.54
CA001	20	1	2017-05-05	12:00:00	45226	4	81	0.54
CA001	20	1	2017-05-05	12:00:00	46668	0	81	0.54
CA001	20	1	2017-05-05	12:00:00	46320	0	81	0.54
CA001	20	1	2017-05-05	12:00:00	46371	1	81	0.54
CA001	20	1	2017-05-05	12:00:00	46721	0	81	0.54
CA001	20	1	2017-05-05	12:00:00	44754	0	81	0.54
CA001	20	1	2017-05-05	12:00:00	44916	0	81	0.54
CA001	20	1	2017-05-05	12:00:00	44479	1	81	0.54
CA001	20	1	2017-05-05	12:00:00	45478	1	81	0.54
CA001	20	1	2017-05-05	12:00:00	45483	0	81	0.54
CA001	20	1	2017-05-05	12:00:00	45434	3	81	0.54
CA001	20	1	2017-05-05	12:00:00	47188	0	81	0.54
CA001	4	1	2017-05-05	12:32:00	40953	0	82	0.48
CA001	4	1	2017-05-05	12:32:00	43357	0	82	0.48
CA001	4	1	2017-05-05	12:32:00	19906	1	82	0.48
CA001	4	1	2017-05-05	12:32:00	42729	0	82	0.48
CA001	4	1	2017-05-05	12:32:00	41419	0	82	0.48
CA001	4	1	2017-05-05	12:32:00	6228	0	82	0.48
CA001	4	1	2017-05-05	12:32:00	41365	0	82	0.48
CA001	4	1	2017-05-05	12:32:00	5970	1	82	0.48
CA001	4	1	2017-05-05	12:32:00	4520	4	82	0.48
CA001	4	1	2017-05-05	12:32:00	43097	2	82	0.48
CA001	4	1	2017-05-05	12:32:00	6228	0	82	0.48
CA001	4	1	2017-05-05	12:32:00	38773	1	82	0.48
CA001	4	1	2017-05-05	12:32:00	19062	1	82	0.48
CA001	4	1	2017-05-05	12:32:00	21148	9	82	0.48
CA001	4	1	2017-05-05	12:32:00	39911	7	82	0.48
CA001	9	1	2017-05-05	13:01:00	42858	0	83	0.47
CA001	9	1	2017-05-05	13:01:00	33928	0	83	0.47
CA001	9	1	2017-05-05	13:01:00	40993	0	83	0.47
CA001	9	1	2017-05-05	13:01:00	78437	0	83	0.47
CA001	9	1	2017-05-05	13:01:00	43218	1	83	0.47
CA001	9	1	2017-05-05	13:01:00	36172	0	83	0.47
CA001	9	1	2017-05-05	13:01:00	43777	0	83	0.47
CA001	9	1	2017-05-05	13:01:00	41757	9	83	0.47
CA001	9	1	2017-05-05	13:01:00	35058	0	83	0.47
CA001	9	1	2017-05-05	13:01:00	43472	1	83	0.47
CA001	9	1	2017-05-05	13:01:00	40451	0	83	0.47
CA001	9	1	2017-05-05	13:01:00	41735	0	83	0.47
CA001	9	1	2017-05-05	13:01:00	43713	0	83	0.47
CA001	9	1	2017-05-05	13:01:00	42454	0	83	0.47
CA001	9	1	2017-05-05	13:01:00	43507	2	83	0.47
CA001	20	2	2017-05-12	09:00:00	46583	0	58	0.62
CA001	20	2	2017-05-12	09:00:00	47260	0	58	0.62
CA001	20	2	2017-05-12	09:00:00	44711	0	58	0.62
CA001	20	2	2017-05-12	09:00:00	46458	0	58	0.62
CA001	20	2	2017-05-12	09:00:00	45596	0	58	0.62
CA001	20	2	2017-05-12	09:00:00	45888	0	58	0.62
CA001	20	2	2017-05-12	09:00:00	47028	0	58	0.62
CA001	20	2	2017-05-12	09:00:00	45422	0	58	0.62
CA001	20	2	2017-05-12	09:00:00	45784	0	58	0.62
CA001	20	2	2017-05-12	09:00:00	47234	0	58	0.62
CA001	20	2	2017-05-12	09:00:00	46610	0	58	0.62
CA001	20	2	2017-05-12	09:00:00	47312	0	58	0.62
CA001	20	2	2017-05-12	09:00:00	44754	0	58	0.62
CA001	20	2	2017-05-12	09:00:00	46524	0	58	0.62
CA001	20	2	2017-05-12	09:00:00	45058	0	58	0.62
CA001	4	2	2017-05-12	09:25:00	39075	0	58	0.62
CA001	4	2	2017-05-12	09:25:00	22103	0	58	0.62
CA001	4	2	2017-05-12	09:25:00	40141	0	58	0.62
CA001	4	2	2017-05-12	09:25:00	42559	0	58	0.62
CA001	4	2	2017-05-12	09:25:00	42009	0	58	0.62
CA001	4	2	2017-05-12	09:25:00	21671	0	58	0.62
CA001	4	2	2017-05-12	09:25:00	21364	0	58	0.62
CA001	4	2	2017-05-12	09:25:00	19879	0	58	0.62
CA001	4	2	2017-05-12	09:25:00	21443	0	58	0.62
CA001	4	2	2017-05-12	09:25:00	19216	0	58	0.62
CA001	4	2	2017-05-12	09:25:00	42373	0	58	0.62
CA001	4	2	2017-05-12	09:25:00	145	0	58	0.62
CA001	4	2	2017-05-12	09:25:00	211	0	58	0.62
CA001	4	2	2017-05-12	09:25:00	40885	0	58	0.62
CA001	4	2	2017-05-12	09:25:00	21719	0	58	0.62
CA001	9	2	2017-05-12	09:49:00	42943	0	59	0.6
CA001	9	2	2017-05-12	09:49:00	41750	0	59	0.6
CA001	9	2	2017-05-12	09:49:00	38979	0	59	0.6
CA001	9	2	2017-05-12	09:49:00	41909	0	59	0.6
CA001	9	2	2017-05-12	09:49:00	38470	0	59	0.6
CA001	9	2	2017-05-12	09:49:00	43363	0	59	0.6
CA001	9	2	2017-05-12	09:49:00	40741	0	59	0.6
CA001	9	2	2017-05-12	09:49:00	38545	0	59	0.6
CA001	9	2	2017-05-12	09:49:00	32382	0	59	0.6
CA001	9	2	2017-05-12	09:49:00	44637	0	59	0.6
CA001	9	2	2017-05-12	09:49:00	37829	0	59	0.6
CA001	9	2	2017-05-12	09:49:00	34932	0	59	0.6
CA001	9	2	2017-05-12	09:49:00	43916	0	59	0.6
CA001	9	2	2017-05-12	09:49:00	39575	0	59	0.6
CA001	9	2	2017-05-12	09:49:00	44098	0	59	0.6
CA001	20	2	2017-05-12	12:00:00	47188	0	61	0.53
CA001	20	2	2017-05-12	12:00:00	46314	0	61	0.53
CA001	20	2	2017-05-12	12:00:00	46026	0	61	0.53
CA001	20	2	2017-05-12	12:00:00	43251	0	61	0.53
CA001	20	2	2017-05-12	12:00:00	42932	0	61	0.53
CA001	20	2	2017-05-12	12:00:00	43654	0	61	0.53
CA001	20	2	2017-05-12	12:00:00	46247	0	61	0.53
CA001	20	2	2017-05-12	12:00:00	46627	0	61	0.53
CA001	20	2	2017-05-12	12:00:00	46158	0	61	0.53
CA001	20	2	2017-05-12	12:00:00	43663	0	61	0.53
CA001	20	2	2017-05-12	12:00:00	46781	0	61	0.53
CA001	20	2	2017-05-12	12:00:00	47017	0	61	0.53
CA001	20	2	2017-05-12	12:00:00	46404	0	61	0.53
CA001	20	2	2017-05-12	12:00:00	45205	0	61	0.53
CA001	20	2	2017-05-12	12:00:00	45434	0	61	0.53
CA001	9	2	2017-05-12	12:25:00	41343	2	61	0.55
CA001	9	2	2017-05-12	12:25:00	41909	0	61	0.55
CA001	9	2	2017-05-12	12:25:00	36757	0	61	0.55
CA001	9	2	2017-05-12	12:25:00	42461	1	61	0.55
CA001	9	2	2017-05-12	12:25:00	36770	0	61	0.55
CA001	9	2	2017-05-12	12:25:00	43472	1	61	0.55
CA001	9	2	2017-05-12	12:25:00	41127	4	61	0.55
CA001	9	2	2017-05-12	12:25:00	45328	0	61	0.55
CA001	9	2	2017-05-12	12:25:00	43085	0	61	0.55
CA001	9	2	2017-05-12	12:25:00	40894	0	61	0.55
CA001	9	2	2017-05-12	12:25:00	43218	1	61	0.55
CA001	9	2	2017-05-12	12:25:00	43024	0	61	0.55
CA001	9	2	2017-05-12	12:25:00	38544	0	61	0.55
CA001	9	2	2017-05-12	12:25:00	43715	0	61	0.55
CA001	9	2	2017-05-12	12:25:00	43666	3	61	0.55
CA001	4	2	2017-05-12	12:51:00	40765	0	61	0.54
CA001	4	2	2017-05-12	12:51:00	41877	0	61	0.54
CA001	4	2	2017-05-12	12:51:00	21364	1	61	0.54
CA001	4	2	2017-05-12	12:51:00	40329	0	61	0.54
CA001	4	2	2017-05-12	12:51:00	38239	0	61	0.54
CA001	4	2	2017-05-12	12:51:00	5970	0	61	0.54
CA001	4	2	2017-05-12	12:51:00	42630	0	61	0.54
CA001	4	2	2017-05-12	12:51:00	21160	0	61	0.54
CA001	4	2	2017-05-12	12:51:00	5867	0	61	0.54
CA001	4	2	2017-05-12	12:51:00	21443	0	61	0.54
CA001	4	2	2017-05-12	12:51:00	21686	0	61	0.54
CA001	4	2	2017-05-12	12:51:00	40955	1	61	0.54
CA001	4	2	2017-05-12	12:51:00	22266	0	61	0.54
CA001	4	2	2017-05-12	12:51:00	22675	0	61	0.54
CA001	4	2	2017-05-12	12:51:00	241	5	61	0.54
CA001	20	3	2017-05-19	09:00:00	44537	2	71	0.52
CA001	20	3	2017-05-19	09:00:00	45877	0	71	0.52
CA001	20	3	2017-05-19	09:00:00	44130	0	71	0.52
CA001	20	3	2017-05-19	09:00:00	46150	0	71	0.52
CA001	20	3	2017-05-19	09:00:00	44687	1	71	0.52
CA001	20	3	2017-05-19	09:00:00	46127	4	71	0.52
CA001	20	3	2017-05-19	09:00:00	46860	6	71	0.52
CA001	20	3	2017-05-19	09:00:00	45294	2	71	0.52
CA001	20	3	2017-05-19	09:00:00	46627	4	71	0.52
CA001	20	3	2017-05-19	09:00:00	46558	3	71	0.52
CA001	20	3	2017-05-19	09:00:00	46459	3	71	0.52
CA001	20	3	2017-05-19	09:00:00	45409	1	71	0.52
CA001	20	3	2017-05-19	09:00:00	47072	3	71	0.52
CA001	20	3	2017-05-19	09:00:00	46371	0	71	0.52
CA001	20	3	2017-05-19	09:00:00	46026	2	71	0.52
CA001	9	3	2017-05-19	09:29:00	42526	8	76	0.43
CA001	9	3	2017-05-19	09:29:00	42020	6	76	0.43
CA001	9	3	2017-05-19	09:29:00	40475	4	76	0.43
CA001	9	3	2017-05-19	09:29:00	37645	2	76	0.43
CA001	9	3	2017-05-19	09:29:00	43472	12	76	0.43
CA001	9	3	2017-05-19	09:29:00	41243	3	76	0.43
CA001	9	3	2017-05-19	09:29:00	42934	1	76	0.43
CA001	9	3	2017-05-19	09:29:00	40694	1	76	0.43
CA001	9	3	2017-05-19	09:29:00	44407	0	76	0.43
CA001	9	3	2017-05-19	09:29:00	43567	3	76	0.43
CA001	9	3	2017-05-19	09:29:00	44389	2	76	0.43
CA001	9	3	2017-05-19	09:29:00	40401	1	76	0.43
CA001	9	3	2017-05-19	09:29:00	41393	2	76	0.43
CA001	9	3	2017-05-19	09:29:00	43758	2	76	0.43
CA001	9	3	2017-05-19	09:29:00	42689	1	76	0.43
CA001	4	3	2017-05-19	10:30:00	4520	1	76	0.36
CA001	4	3	2017-05-19	10:30:00	41141	0	76	0.36
CA001	4	3	2017-05-19	10:30:00	39796	3	76	0.36
CA001	4	3	2017-05-19	10:30:00	3053	0	76	0.36
CA001	4	3	2017-05-19	10:30:00	41018	2	76	0.36
CA001	4	3	2017-05-19	10:30:00	21160	1	76	0.36
CA001	4	3	2017-05-19	10:30:00	41365	2	76	0.36
CA001	4	3	2017-05-19	10:30:00	42506	0	76	0.36
CA001	4	3	2017-05-19	10:30:00	13416	3	76	0.36
CA001	4	3	2017-05-19	10:30:00	23071	1	76	0.36
CA001	4	3	2017-05-19	10:30:00	42882	4	76	0.36
CA001	4	3	2017-05-19	10:30:00	38813	3	76	0.36
CA001	4	3	2017-05-19	10:30:00	19939	0	76	0.36
CA001	4	3	2017-05-19	10:30:00	2075	8	76	0.36
CA001	4	3	2017-05-19	10:30:00	2979	3	76	0.36
CA001	20	3	2017-05-19	12:05:00	46458	10	84	0.31
CA001	20	3	2017-05-19	12:05:00	46150	2	84	0.31
CA001	20	3	2017-05-19	12:05:00	45948	1	84	0.31
CA001	20	3	2017-05-19	12:05:00	46574	2	84	0.31
CA001	20	3	2017-05-19	12:05:00	46524	3	84	0.31
CA001	20	3	2017-05-19	12:05:00	47186	0	84	0.31
CA001	20	3	2017-05-19	12:05:00	47259	1	84	0.31
CA001	20	3	2017-05-19	12:05:00	44117	2	84	0.31
CA001	20	3	2017-05-19	12:05:00	46127	6	84	0.31
CA001	20	3	2017-05-19	12:05:00	45223	4	84	0.31
CA001	20	3	2017-05-19	12:05:00	45798	2	84	0.31
CA001	20	3	2017-05-19	12:05:00	46190	0	84	0.31
CA001	20	3	2017-05-19	12:05:00	45205	2	84	0.31
CA001	20	3	2017-05-19	12:05:00	47234	5	84	0.31
CA001	20	3	2017-05-19	12:05:00	46959	1	84	0.31
CA001	9	3	2017-05-19	12:29:00	34161	41	84	0.31
CA001	9	3	2017-05-19	12:29:00	35858	2	84	0.31
CA001	9	3	2017-05-19	12:29:00	38437	1	84	0.31
CA001	9	3	2017-05-19	12:29:00	38573	0	84	0.31
CA001	9	3	2017-05-19	12:29:00	43197	2	84	0.31
CA001	9	3	2017-05-19	12:29:00	37987	1	84	0.31
CA001	9	3	2017-05-19	12:29:00	40894	2	84	0.31
CA001	9	3	2017-05-19	12:29:00	41393	1	84	0.31
CA001	9	3	2017-05-19	12:29:00	37700	5	84	0.31
CA001	9	3	2017-05-19	12:29:00	40554	2	84	0.31
CA001	9	3	2017-05-19	12:29:00	34038	1	84	0.31
CA001	9	3	2017-05-19	12:29:00	37151	8	84	0.31
CA001	9	3	2017-05-19	12:29:00	46509	3	84	0.31
CA001	9	3	2017-05-19	12:29:00	44389	1	84	0.31
CA001	9	3	2017-05-19	12:29:00	36521	4	84	0.31
CA001	4	3	2017-05-19	12:55:00	40310	2	85	0.31
CA001	4	3	2017-05-19	12:55:00	21671	1	85	0.31
CA001	4	3	2017-05-19	12:55:00	22857	8	85	0.31
CA001	4	3	2017-05-19	12:55:00	21400	3	85	0.31
CA001	4	3	2017-05-19	12:55:00	38883	5	85	0.31
CA001	4	3	2017-05-19	12:55:00	23059	2	85	0.31
CA001	4	3	2017-05-19	12:55:00	215	6	85	0.31
CA001	4	3	2017-05-19	12:55:00	45245	4	85	0.31
CA001	4	3	2017-05-19	12:55:00	2086	3	85	0.31
CA001	4	3	2017-05-19	12:55:00	19844	5	85	0.31
CA001	4	3	2017-05-19	12:55:00	18996	2	85	0.31
CA001	4	3	2017-05-19	12:55:00	42373	3	85	0.31
CA001	4	3	2017-05-19	12:55:00	18587	1	85	0.31
CA001	4	3	2017-05-19	12:55:00	43007	3	85	0.31
CA001	4	3	2017-05-19	12:55:00	19903	6	85	0.31
CA001	20	4	2017-05-26	09:00:00	46026	0	58	0.76
CA001	20	4	2017-05-26	09:00:00	47173	0	58	0.76
CA001	20	4	2017-05-26	09:00:00	47327	0	58	0.76
CA001	20	4	2017-05-26	09:00:00	46956	0	58	0.76
CA001	20	4	2017-05-26	09:00:00	46144	0	58	0.76
CA001	20	4	2017-05-26	09:00:00	47009	0	58	0.76
CA001	20	4	2017-05-26	09:00:00	46959	0	58	0.76
CA001	20	4	2017-05-26	09:00:00	46131	0	58	0.76
CA001	20	4	2017-05-26	09:00:00	43691	0	58	0.76
CA001	20	4	2017-05-26	09:00:00	44980	0	58	0.76
CA001	20	4	2017-05-26	09:00:00	45226	0	58	0.76
CA001	20	4	2017-05-26	09:00:00	46173	0	58	0.76
CA001	20	4	2017-05-26	09:00:00	44245	0	58	0.76
CA001	20	4	2017-05-26	09:00:00	46300	0	58	0.76
CA001	20	4	2017-05-26	09:00:00	47246	0	58	0.76
CA001	9	4	2017-05-26	09:25:00	38960	0	59	0.75
CA001	9	4	2017-05-26	09:25:00	44407	0	59	0.75
CA001	9	4	2017-05-26	09:25:00	31966	0	59	0.75
CA001	9	4	2017-05-26	09:25:00	34538	0	59	0.75
CA001	9	4	2017-05-26	09:25:00	32627	0	59	0.75
CA001	9	4	2017-05-26	09:25:00	43567	0	59	0.75
CA001	9	4	2017-05-26	09:25:00	44166	0	59	0.75
CA001	9	4	2017-05-26	09:25:00	43218	0	59	0.75
CA001	9	4	2017-05-26	09:25:00	40623	0	59	0.75
CA001	9	4	2017-05-26	09:25:00	37700	0	59	0.75
CA001	9	4	2017-05-26	09:25:00	38842	0	59	0.75
CA001	9	4	2017-05-26	09:25:00	43472	0	59	0.75
CA001	9	4	2017-05-26	09:25:00	40529	1	59	0.75
CA001	9	4	2017-05-26	09:25:00	44637	0	59	0.75
CA001	9	4	2017-05-26	09:25:00	41374	0	59	0.75
CA001	4	4	2017-05-26	09:46:00	40382	0	59	0.75
CA001	4	4	2017-05-26	09:46:00	38688	0	59	0.75
CA001	4	4	2017-05-26	09:46:00	41141	1	59	0.75
CA001	4	4	2017-05-26	09:46:00	41632	0	59	0.75
CA001	4	4	2017-05-26	09:46:00	22717	0	59	0.75
CA001	4	4	2017-05-26	09:46:00	21331	1	59	0.75
CA001	4	4	2017-05-26	09:46:00	5863	0	59	0.75
CA001	4	4	2017-05-26	09:46:00	19844	0	59	0.75
CA001	4	4	2017-05-26	09:46:00	37150	0	59	0.75
CA001	4	4	2017-05-26	09:46:00	42604	0	59	0.75
CA001	4	4	2017-05-26	09:46:00	22069	0	59	0.75
CA001	4	4	2017-05-26	09:46:00	40658	0	59	0.75
CA001	4	4	2017-05-26	09:46:00	19216	0	59	0.75
CA001	4	4	2017-05-26	09:46:00	45719	0	59	0.75
CA001	4	4	2017-05-26	09:46:00	41628	0	59	0.75
CA001	20	4	2017-05-26	12:00:00	46247	2	65	0.65
CA001	20	4	2017-05-26	12:00:00	45416	0	65	0.65
CA001	20	4	2017-05-26	12:00:00	47173	1	65	0.65
CA001	20	4	2017-05-26	12:00:00	45294	0	65	0.65
CA001	20	4	2017-05-26	12:00:00	46133	1	65	0.65
CA001	20	4	2017-05-26	12:00:00	47385	2	65	0.65
CA001	20	4	2017-05-26	12:00:00	46860	1	65	0.65
CA001	20	4	2017-05-26	12:00:00	46132	2	65	0.65
CA001	20	4	2017-05-26	12:00:00	45226	0	65	0.65
CA001	20	4	2017-05-26	12:00:00	46374	0	65	0.65
CA001	20	4	2017-05-26	12:00:00	47155	0	65	0.65
CA001	20	4	2017-05-26	12:00:00	46614	2	65	0.65
CA001	20	4	2017-05-26	12:00:00	46668	1	65	0.65
CA001	20	4	2017-05-26	12:00:00	47287	0	65	0.65
CA001	20	4	2017-05-26	12:00:00	46680	2	65	0.65
CA001	9	4	2017-05-26	12:22:00	37151	17	65	0.63
CA001	9	4	2017-05-26	12:22:00	40546	12	65	0.63
CA001	9	4	2017-05-26	12:22:00	44389	7	65	0.63
CA001	9	4	2017-05-26	12:22:00	43218	3	65	0.63
CA001	9	4	2017-05-26	12:22:00	43528	6	65	0.63
CA001	9	4	2017-05-26	12:22:00	40925	5	65	0.63
CA001	9	4	2017-05-26	12:22:00	37102	4	65	0.63
CA001	9	4	2017-05-26	12:22:00	42730	8	65	0.63
CA001	9	4	2017-05-26	12:22:00	42296	3	65	0.63
CA001	9	4	2017-05-26	12:22:00	38573	2	65	0.63
CA001	9	4	2017-05-26	12:22:00	43603	4	65	0.63
CA001	9	4	2017-05-26	12:22:00	37132	1	65	0.63
CA001	9	4	2017-05-26	12:22:00	43313	2	65	0.63
CA001	9	4	2017-05-26	12:22:00	43797	13	65	0.63
CA001	9	4	2017-05-26	12:22:00	41127	1	65	0.63
CA001	4	4	2017-05-26	12:43:00	40456	0	66	0.65
CA001	4	4	2017-05-26	12:43:00	40953	3	66	0.65
CA001	4	4	2017-05-26	12:43:00	23045	2	66	0.65
CA001	4	4	2017-05-26	12:43:00	40453	7	66	0.65
CA001	4	4	2017-05-26	12:43:00	13416	0	66	0.65
CA001	4	4	2017-05-26	12:43:00	40879	1	66	0.65
CA001	4	4	2017-05-26	12:43:00	215	2	66	0.65
CA001	4	4	2017-05-26	12:43:00	38773	4	66	0.65
CA001	4	4	2017-05-26	12:43:00	5970	1	66	0.65
CA001	4	4	2017-05-26	12:43:00	43097	0	66	0.65
CA001	4	4	2017-05-26	12:43:00	39548	11	66	0.65
CA001	4	4	2017-05-26	12:43:00	42728	2	66	0.65
CA001	4	4	2017-05-26	12:43:00	22069	21	66	0.65
CA001	4	4	2017-05-26	12:43:00	2974	9	66	0.65
CA001	4	4	2017-05-26	12:43:00	15228	7	66	0.65
CA001	20	5	2017-06-02	09:00:00	46090	1	70	0.67
CA001	20	5	2017-06-02	09:00:00	46781	1	70	0.67
CA001	20	5	2017-06-02	09:00:00	46524	2	70	0.67
CA001	20	5	2017-06-02	09:00:00	47248	3	70	0.67
CA001	20	5	2017-06-02	09:00:00	46131	2	70	0.67
CA001	20	5	2017-06-02	09:00:00	45596	0	70	0.67
CA001	20	5	2017-06-02	09:00:00	45780	1	70	0.67
CA001	20	5	2017-06-02	09:00:00	46877	4	70	0.67
CA001	20	5	2017-06-02	09:00:00	45877	0	70	0.67
CA001	20	5	2017-06-02	09:00:00	45919	2	70	0.67
CA001	20	5	2017-06-02	09:00:00	46127	7	70	0.67
CA001	20	5	2017-06-02	09:00:00	44687	0	70	0.67
CA001	20	5	2017-06-02	09:00:00	46644	3	70	0.67
CA001	20	5	2017-06-02	09:00:00	47234	3	70	0.67
CA001	20	5	2017-06-02	09:00:00	46668	6	70	0.67
CA001	9	5	2017-06-02	09:21:00	35679	3	71	0.65
CA001	9	5	2017-06-02	09:21:00	42296	0	71	0.65
CA001	9	5	2017-06-02	09:21:00	37987	1	71	0.65
CA001	9	5	2017-06-02	09:21:00	44362	2	71	0.65
CA001	9	5	2017-06-02	09:21:00	42896	2	71	0.65
CA001	9	5	2017-06-02	09:21:00	34766	3	71	0.65
CA001	9	5	2017-06-02	09:21:00	44098	2	71	0.65
CA001	9	5	2017-06-02	09:21:00	43420	2	71	0.65
CA001	9	5	2017-06-02	09:21:00	44078	1	71	0.65
CA001	9	5	2017-06-02	09:21:00	38544	2	71	0.65
CA001	9	5	2017-06-02	09:21:00	44637	9	71	0.65
CA001	9	5	2017-06-02	09:21:00	38979	8	71	0.65
CA001	9	5	2017-06-02	09:21:00	36310	6	71	0.65
CA001	9	5	2017-06-02	09:21:00	43715	7	71	0.65
CA001	9	5	2017-06-02	09:21:00	40682	4	71	0.65
CA001	4	5	2017-06-02	09:44:00	3304	5	73	0.63
CA001	4	5	2017-06-02	09:44:00	37150	3	73	0.63
CA001	4	5	2017-06-02	09:44:00	15808	0	73	0.63
CA001	4	5	2017-06-02	09:44:00	42009	2	73	0.63
CA001	4	5	2017-06-02	09:44:00	40103	7	73	0.63
CA001	4	5	2017-06-02	09:44:00	23071	0	73	0.63
CA001	4	5	2017-06-02	09:44:00	41483	2	73	0.63
CA001	4	5	2017-06-02	09:44:00	42506	4	73	0.63
CA001	4	5	2017-06-02	09:44:00	145	6	73	0.63
CA001	4	5	2017-06-02	09:44:00	40382	1	73	0.63
CA001	4	5	2017-06-02	09:44:00	41755	5	73	0.63
CA001	4	5	2017-06-02	09:44:00	44255	1	73	0.63
CA001	4	5	2017-06-02	09:44:00	2974	22	73	0.63
CA001	4	5	2017-06-02	09:44:00	273	17	73	0.63
CA001	4	5	2017-06-02	09:44:00	211	3	73	0.63
CA001	20	5	2017-06-02	12:00:00	46549	14	81	0.49
CA001	20	5	2017-06-02	12:00:00	43251	5	81	0.49
CA001	20	5	2017-06-02	12:00:00	45058	12	81	0.49
CA001	20	5	2017-06-02	12:00:00	44130	3	81	0.49
CA001	20	5	2017-06-02	12:00:00	47071	7	81	0.49
CA001	20	5	2017-06-02	12:00:00	47246	9	81	0.49
CA001	20	5	2017-06-02	12:00:00	45780	3	81	0.49
CA001	20	5	2017-06-02	12:00:00	46059	4	81	0.49
CA001	20	5	2017-06-02	12:00:00	46296	6	81	0.49
CA001	20	5	2017-06-02	12:00:00	46132	2	81	0.49
CA001	20	5	2017-06-02	12:00:00	45319	3	81	0.49
CA001	20	5	2017-06-02	12:00:00	46090	9	81	0.49
CA001	20	5	2017-06-02	12:00:00	45190	1	81	0.49
CA001	20	5	2017-06-02	12:00:00	46135	4	81	0.49
CA001	20	5	2017-06-02	12:00:00	44126	3	81	0.49
CA001	9	5	2017-06-02	12:22:00	44103	3	81	0.49
CA001	9	5	2017-06-02	12:22:00	33928	2	81	0.49
CA001	9	5	2017-06-02	12:22:00	41833	4	81	0.49
CA001	9	5	2017-06-02	12:22:00	37957	0	81	0.49
CA001	9	5	2017-06-02	12:22:00	41393	4	81	0.49
CA001	9	5	2017-06-02	12:22:00	43528	2	81	0.49
CA001	9	5	2017-06-02	12:22:00	40071	7	81	0.49
CA001	9	5	2017-06-02	12:22:00	40894	1	81	0.49
CA001	9	5	2017-06-02	12:22:00	36310	2	81	0.49
CA001	9	5	2017-06-02	12:22:00	39952	3	81	0.49
CA001	9	5	2017-06-02	12:22:00	35117	6	81	0.49
CA001	9	5	2017-06-02	12:22:00	41224	8	81	0.49
CA001	9	5	2017-06-02	12:22:00	34766	6	81	0.49
CA001	9	5	2017-06-02	12:22:00	43612	5	81	0.49
CA001	9	5	2017-06-02	12:22:00	43758	2	81	0.49
CA001	4	5	2017-06-02	12:45:00	4849	5	83	0.45
CA001	4	5	2017-06-02	12:45:00	39031	11	83	0.45
CA001	4	5	2017-06-02	12:45:00	43448	2	83	0.45
CA001	4	5	2017-06-02	12:45:00	40039	9	83	0.45
CA001	4	5	2017-06-02	12:45:00	3345	3	83	0.45
CA001	4	5	2017-06-02	12:45:00	19939	0	83	0.45
CA001	4	5	2017-06-02	12:45:00	40020	2	83	0.45
CA001	4	5	2017-06-02	12:45:00	211	3	83	0.45
CA001	4	5	2017-06-02	12:45:00	43221	6	83	0.45
CA001	4	5	2017-06-02	12:45:00	2786	5	83	0.45
CA001	4	5	2017-06-02	12:45:00	21284	1	83	0.45
CA001	4	5	2017-06-02	12:45:00	3304	3	83	0.45
CA001	4	5	2017-06-02	12:45:00	44255	4	83	0.45
CA001	4	5	2017-06-02	12:45:00	41365	3	83	0.45
CA001	4	5	2017-06-02	12:45:00	41123	5	83	0.45
CA001	20	6	2017-06-09	09:00:00	46959	2	68	0.68
CA001	20	6	2017-06-09	09:00:00	46021	1	68	0.68
CA001	20	6	2017-06-09	09:00:00	42278	0	68	0.68
CA001	20	6	2017-06-09	09:00:00	45472	0	68	0.68
CA001	20	6	2017-06-09	09:00:00	44754	1	68	0.68
CA001	20	6	2017-06-09	09:00:00	47251	0	68	0.68
CA001	20	6	2017-06-09	09:00:00	47430	0	68	0.68
CA001	20	6	2017-06-09	09:00:00	45316	0	68	0.68
CA001	20	6	2017-06-09	09:00:00	47178	0	68	0.68
CA001	20	6	2017-06-09	09:00:00	46026	2	68	0.68
CA001	20	6	2017-06-09	09:00:00	44438	0	68	0.68
CA001	20	6	2017-06-09	09:00:00	46127	0	68	0.68
CA001	20	6	2017-06-09	09:00:00	46374	3	68	0.68
CA001	20	6	2017-06-09	09:00:00	47202	1	68	0.68
CA001	20	6	2017-06-09	09:00:00	46574	2	68	0.68
CA001	9	6	2017-06-09	09:22:00	43598	0	70	0.65
CA001	9	6	2017-06-09	09:22:00	38577	2	70	0.65
CA001	9	6	2017-06-09	09:22:00	42526	0	70	0.65
CA001	9	6	2017-06-09	09:22:00	39926	0	70	0.65
CA001	9	6	2017-06-09	09:22:00	41979	1	70	0.65
CA001	9	6	2017-06-09	09:22:00	42856	0	70	0.65
CA001	9	6	2017-06-09	09:22:00	43085	0	70	0.65
CA001	9	6	2017-06-09	09:22:00	44103	1	70	0.65
CA001	9	6	2017-06-09	09:22:00	33928	5	70	0.65
CA001	9	6	2017-06-09	09:22:00	40857	2	70	0.65
CA001	9	6	2017-06-09	09:22:00	44382	5	70	0.65
CA001	9	6	2017-06-09	09:22:00	43897	8	70	0.65
CA001	9	6	2017-06-09	09:22:00	43507	6	70	0.65
CA001	9	6	2017-06-09	09:22:00	36751	9	70	0.65
CA001	9	6	2017-06-09	09:22:00	41735	11	70	0.65
CA001	4	6	2017-06-09	09:45:00	162	4	71	0.65
CA001	4	6	2017-06-09	09:45:00	41823	2	71	0.65
CA001	4	6	2017-06-09	09:45:00	41281	0	71	0.65
CA001	4	6	2017-06-09	09:45:00	21160	1	71	0.65
CA001	4	6	2017-06-09	09:45:00	38687	2	71	0.65
CA001	4	6	2017-06-09	09:45:00	22037	0	71	0.65
CA001	4	6	2017-06-09	09:45:00	19742	3	71	0.65
CA001	4	6	2017-06-09	09:45:00	19415	1	71	0.65
CA001	4	6	2017-06-09	09:45:00	22555	0	71	0.65
CA001	4	6	2017-06-09	09:45:00	22069	0	71	0.65
CA001	4	6	2017-06-09	09:45:00	22969	1	71	0.65
CA001	4	6	2017-06-09	09:45:00	41141	0	71	0.65
CA001	4	6	2017-06-09	09:45:00	21364	1	71	0.65
CA001	4	6	2017-06-09	09:45:00	14883	4	71	0.65
CA001	4	6	2017-06-09	09:45:00	3304	26	71	0.65
CA001	20	6	2017-06-09	12:02:00	46549	6	80	0.51
CA001	20	6	2017-06-09	12:02:00	47248	9	80	0.51
CA001	20	6	2017-06-09	12:02:00	46216	10	80	0.51
CA001	20	6	2017-06-09	12:02:00	47071	7	80	0.51
CA001	20	6	2017-06-09	12:02:00	44916	2	80	0.51
CA001	20	6	2017-06-09	12:02:00	47162	1	80	0.51
CA001	20	6	2017-06-09	12:02:00	45294	1	80	0.51
CA001	20	6	2017-06-09	12:02:00	47644	3	80	0.51
CA001	20	6	2017-06-09	12:02:00	44299	6	80	0.51
CA001	20	6	2017-06-09	12:02:00	46722	2	80	0.51
CA001	20	6	2017-06-09	12:02:00	46722	7	80	0.51
CA001	20	6	2017-06-09	12:02:00	44688	10	80	0.51
CA001	20	6	2017-06-09	12:02:00	46236	1	80	0.51
CA001	20	6	2017-06-09	12:02:00	46722	2	80	0.51
CA001	20	6	2017-06-09	12:02:00	46004	12	80	0.51
CA001	9	6	2017-06-09	12:24:00	37838	0	80	0.49
CA001	9	6	2017-06-09	12:24:00	41499	0	80	0.49
CA001	9	6	2017-06-09	12:24:00	37829	1	80	0.49
CA001	9	6	2017-06-09	12:24:00	36770	0	80	0.49
CA001	9	6	2017-06-09	12:24:00	42922	2	80	0.49
CA001	9	6	2017-06-09	12:24:00	39292	1	80	0.49
CA001	9	6	2017-06-09	12:24:00	36310	5	80	0.49
CA001	9	6	2017-06-09	12:24:00	32627	0	80	0.49
CA001	9	6	2017-06-09	12:24:00	44371	3	80	0.49
CA001	9	6	2017-06-09	12:24:00	44089	0	80	0.49
CA001	9	6	2017-06-09	12:24:00	43252	1	80	0.49
CA001	9	6	2017-06-09	12:24:00	42934	1	80	0.49
CA001	9	6	2017-06-09	12:24:00	37132	3	80	0.49
CA001	9	6	2017-06-09	12:24:00	43507	8	80	0.49
CA001	9	6	2017-06-09	12:24:00	40844	1	80	0.49
CA001	4	6	2017-06-09	12:50:00	42630	0	81	0.5
CA001	4	6	2017-06-09	12:50:00	162	0	81	0.5
CA001	4	6	2017-06-09	12:50:00	201	2	81	0.5
CA001	4	6	2017-06-09	12:50:00	41004	0	81	0.5
CA001	4	6	2017-06-09	12:50:00	5828	3	81	0.5
CA001	4	6	2017-06-09	12:50:00	16812	0	81	0.5
CA001	4	6	2017-06-09	12:50:00	19906	2	81	0.5
CA001	4	6	2017-06-09	12:50:00	22103	0	81	0.5
CA001	4	6	2017-06-09	12:50:00	20993	1	81	0.5
CA001	4	6	2017-06-09	12:50:00	39796	7	81	0.5
CA001	4	6	2017-06-09	12:50:00	184	4	81	0.5
CA001	4	6	2017-06-09	12:50:00	41361	2	81	0.5
CA001	4	6	2017-06-09	12:50:00	22717	3	81	0.5
CA001	4	6	2017-06-09	12:50:00	41373	1	81	0.5
CA001	4	6	2017-06-09	12:50:00	43090	2	81	0.5
CA001	20	7	2017-06-16	09:00:00	47385	4	73	0.63
CA001	20	7	2017-06-16	09:00:00	4668	3	73	0.63
CA001	20	7	2017-06-16	09:00:00	46720	6	73	0.63
CA001	20	7	2017-06-16	09:00:00	46720	2	73	0.63
CA001	20	7	2017-06-16	09:00:00	47202	4	73	0.63
CA001	20	7	2017-06-16	09:00:00	46371	1	73	0.63
CA001	20	7	2017-06-16	09:00:00	46198	2	73	0.63
CA001	20	7	2017-06-16	09:00:00	47235	0	73	0.63
CA001	20	7	2017-06-16	09:00:00	47248	5	73	0.63
CA001	20	7	2017-06-16	09:00:00	46722	1	73	0.63
CA001	20	7	2017-06-16	09:00:00	46256	3	73	0.63
CA001	20	7	2017-06-16	09:00:00	46459	0	73	0.63
CA001	20	7	2017-06-16	09:00:00	47154	1	73	0.63
CA001	20	7	2017-06-16	09:00:00	44916	2	73	0.63
CA001	20	7	2017-06-16	09:00:00	45472	4	73	0.63
CA001	9	7	2017-06-16	09:22:00	40741	24	75	0.59
CA001	9	7	2017-06-16	09:22:00	41243	13	75	0.59
CA001	9	7	2017-06-16	09:22:00	42934	2	75	0.59
CA001	9	7	2017-06-16	09:22:00	44382	4	75	0.59
CA001	9	7	2017-06-16	09:22:00	44357	7	75	0.59
CA001	9	7	2017-06-16	09:22:00	41597	3	75	0.59
CA001	9	7	2017-06-16	09:22:00	32532	1	75	0.59
CA001	9	7	2017-06-16	09:22:00	41099	3	75	0.59
CA001	9	7	2017-06-16	09:22:00	43897	0	75	0.59
CA001	9	7	2017-06-16	09:22:00	36310	2	75	0.59
CA001	9	7	2017-06-16	09:22:00	41497	1	75	0.59
CA001	9	7	2017-06-16	09:22:00	36927	5	75	0.59
CA001	9	7	2017-06-16	09:22:00	34038	0	75	0.59
CA001	9	7	2017-06-16	09:22:00	33945	6	75	0.59
CA001	9	7	2017-06-16	09:22:00	44584	3	75	0.59
CA001	4	7	2017-06-16	09:44:00	41392	3	76	0.58
CA001	4	7	2017-06-16	09:44:00	39031	5	76	0.58
CA001	4	7	2017-06-16	09:44:00	3304	7	76	0.58
CA001	4	7	2017-06-16	09:44:00	39548	2	76	0.58
CA001	4	7	2017-06-16	09:44:00	41462	0	76	0.58
CA001	4	7	2017-06-16	09:44:00	44406	3	76	0.58
CA001	4	7	2017-06-16	09:44:00	40953	0	76	0.58
CA001	4	7	2017-06-16	09:44:00	22103	4	76	0.58
CA001	4	7	2017-06-16	09:44:00	2974	5	76	0.58
CA001	4	7	2017-06-16	09:44:00	19939	1	76	0.58
CA001	4	7	2017-06-16	09:44:00	41361	3	76	0.58
CA001	4	7	2017-06-16	09:44:00	189	6	76	0.58
CA001	4	7	2017-06-16	09:44:00	5970	2	76	0.58
CA001	4	7	2017-06-16	09:44:00	43221	2	76	0.58
CA001	4	7	2017-06-16	09:44:00	19903	0	76	0.58
CA001	20	7	2017-06-16	12:00:00	46781	5	85	0.44
CA001	20	7	2017-06-16	12:00:00	46584	4	85	0.44
CA001	20	7	2017-06-16	12:00:00	46068	2	85	0.44
CA001	20	7	2017-06-16	12:00:00	45409	3	85	0.44
CA001	20	7	2017-06-16	12:00:00	46115	2	85	0.44
CA001	20	7	2017-06-16	12:00:00	44447	1	85	0.44
CA001	20	7	2017-06-16	12:00:00	46448	3	85	0.44
CA001	20	7	2017-06-16	12:00:00	46250	6	85	0.44
CA001	20	7	2017-06-16	12:00:00	45483	2	85	0.44
CA001	20	7	2017-06-16	12:00:00	44646	0	85	0.44
CA001	20	7	2017-06-16	12:00:00	45223	3	85	0.44
CA001	20	7	2017-06-16	12:00:00	47113	1	85	0.44
CA001	20	7	2017-06-16	12:00:00	44990	5	85	0.44
CA001	20	7	2017-06-16	12:00:00	44980	2	85	0.44
CA001	20	7	2017-06-16	12:00:00	47071	7	85	0.44
CA001	9	7	2017-06-16	12:22:00	41224	10	87	0.45
CA001	9	7	2017-06-16	12:22:00	33945	6	87	0.45
CA001	9	7	2017-06-16	12:22:00	32835	7	87	0.45
CA001	9	7	2017-06-16	12:22:00	40741	7	87	0.45
CA001	9	7	2017-06-16	12:22:00	43797	4	87	0.45
CA001	9	7	2017-06-16	12:22:00	42489	5	87	0.45
CA001	9	7	2017-06-16	12:22:00	40682	3	87	0.45
CA001	9	7	2017-06-16	12:22:00	34161	3	87	0.45
CA001	9	7	2017-06-16	12:22:00	34038	6	87	0.45
CA001	9	7	2017-06-16	12:22:00	40859	1	87	0.45
CA001	9	7	2017-06-16	12:22:00	41099	3	87	0.45
CA001	9	7	2017-06-16	12:22:00	42256	2	87	0.45
CA001	9	7	2017-06-16	12:22:00	42479	5	87	0.45
CA001	9	7	2017-06-16	12:22:00	40529	1	87	0.45
CA001	9	7	2017-06-16	12:22:00	46509	3	87	0.45
CA001	4	7	2017-06-16	12:41:00	40765	5	87	0.43
CA001	4	7	2017-06-16	12:41:00	22338	3	87	0.43
CA001	4	7	2017-06-16	12:41:00	43786	1	87	0.43
CA001	4	7	2017-06-16	12:41:00	41520	2	87	0.43
CA001	4	7	2017-06-16	12:41:00	44255	4	87	0.43
CA001	4	7	2017-06-16	12:41:00	40783	1	87	0.43
CA001	4	7	2017-06-16	12:41:00	21205	3	87	0.43
CA001	4	7	2017-06-16	12:41:00	41483	2	87	0.43
CA001	4	7	2017-06-16	12:41:00	22675	0	87	0.43
CA001	4	7	2017-06-16	12:41:00	2207	4	87	0.43
CA001	4	7	2017-06-16	12:41:00	22069	1	87	0.43
CA001	4	7	2017-06-16	12:41:00	19216	6	87	0.43
CA001	4	7	2017-06-16	12:41:00	43978	0	87	0.43
CA001	4	7	2017-06-16	12:41:00	39702	2	87	0.43
CA001	4	7	2017-06-16	12:41:00	41112	4	87	0.43
CA001	20	8	2017-06-23	09:00:00	45226	2	82	0.57
CA001	20	8	2017-06-23	09:00:00	45139	3	82	0.57
CA001	20	8	2017-06-23	09:00:00	45798	0	82	0.57
CA001	20	8	2017-06-23	09:00:00	45625	4	82	0.57
CA001	20	8	2017-06-23	09:00:00	44586	2	82	0.57
CA001	20	8	2017-06-23	09:00:00	45576	0	82	0.57
CA001	20	8	2017-06-23	09:00:00	47017	0	82	0.57
CA001	20	8	2017-06-23	09:00:00	47246	3	82	0.57
CA001	20	8	2017-06-23	09:00:00	47251	0	82	0.57
CA001	20	8	2017-06-23	09:00:00	46792	1	82	0.57
CA001	20	8	2017-06-23	09:00:00	47162	2	82	0.57
CA001	20	8	2017-06-23	09:00:00	47350	0	82	0.57
CA001	20	8	2017-06-23	09:00:00	45319	8	82	0.57
CA001	20	8	2017-06-23	09:00:00	46512	1	82	0.57
CA001	20	8	2017-06-23	09:00:00	46860	4	82	0.57
CA001	9	8	2017-06-23	09:22:00	44078	1	83	0.55
CA001	9	8	2017-06-23	09:22:00	43044	0	83	0.55
CA001	9	8	2017-06-23	09:22:00	42231	1	83	0.55
CA001	9	8	2017-06-23	09:22:00	36764	3	83	0.55
CA001	9	8	2017-06-23	09:22:00	37887	1	83	0.55
CA001	9	8	2017-06-23	09:22:00	37691	2	83	0.55
CA001	9	8	2017-06-23	09:22:00	34752	0	83	0.55
CA001	9	8	2017-06-23	09:22:00	40921	0	83	0.55
CA001	9	8	2017-06-23	09:22:00	42246	1	83	0.55
CA001	9	8	2017-06-23	09:22:00	43661	2	83	0.55
CA001	9	8	2017-06-23	09:22:00	40475	4	83	0.55
CA001	9	8	2017-06-23	09:22:00	43429	3	83	0.55
CA001	9	8	2017-06-23	09:22:00	40676	1	83	0.55
CA001	9	8	2017-06-23	09:22:00	43758	5	83	0.55
CA001	9	8	2017-06-23	09:22:00	44298	7	83	0.55
CA001	4	8	2017-06-23	09:44:00	22857	8	85	0.51
CA001	4	8	2017-06-23	09:44:00	2974	3	85	0.51
CA001	4	8	2017-06-23	09:44:00	5955	0	85	0.51
CA001	4	8	2017-06-23	09:44:00	41361	1	85	0.51
CA001	4	8	2017-06-23	09:44:00	19939	3	85	0.51
CA001	4	8	2017-06-23	09:44:00	16105	0	85	0.51
CA001	4	8	2017-06-23	09:44:00	211	0	85	0.51
CA001	4	8	2017-06-23	09:44:00	41123	0	85	0.51
CA001	4	8	2017-06-23	09:44:00	22103	1	85	0.51
CA001	4	8	2017-06-23	09:44:00	22717	3	85	0.51
CA001	4	8	2017-06-23	09:44:00	42604	2	85	0.51
CA001	4	8	2017-06-23	09:44:00	39702	0	85	0.51
CA001	4	8	2017-06-23	09:44:00	40127	5	85	0.51
CA001	4	8	2017-06-23	09:44:00	41004	2	85	0.51
CA001	4	8	2017-06-23	09:44:00	2786	3	85	0.51
CA001	20	8	2017-06-23	12:00:00	45478	1	93	0.45
CA001	20	8	2017-06-23	12:00:00	46584	0	93	0.45
CA001	20	8	2017-06-23	12:00:00	45483	0	93	0.45
CA001	20	8	2017-06-23	12:00:00	44890	2	93	0.45
CA001	20	8	2017-06-23	12:00:00	46250	0	93	0.45
CA001	20	8	2017-06-23	12:00:00	45938	1	93	0.45
CA001	20	8	2017-06-23	12:00:00	44299	1	93	0.45
CA001	20	8	2017-06-23	12:00:00	46216	0	93	0.45
CA001	20	8	2017-06-23	12:00:00	46993	1	93	0.45
CA001	20	8	2017-06-23	12:00:00	47350	2	93	0.45
CA001	20	8	2017-06-23	12:00:00	45212	0	93	0.45
CA001	20	8	2017-06-23	12:00:00	46172	3	93	0.45
CA001	20	8	2017-06-23	12:00:00	44857	2	93	0.45
CA001	20	8	2017-06-23	12:00:00	44777	1	93	0.45
CA001	20	8	2017-06-23	12:00:00	47009	3	93	0.45
CA001	9	8	2017-06-23	12:23:00	44298	1	95	0.43
CA001	9	8	2017-06-23	12:23:00	39575	3	95	0.43
CA001	9	8	2017-06-23	12:23:00	42489	5	95	0.43
CA001	9	8	2017-06-23	12:23:00	38590	0	95	0.43
CA001	9	8	2017-06-23	12:23:00	43822	2	95	0.43
CA001	9	8	2017-06-23	12:23:00	40529	0	95	0.43
CA001	9	8	2017-06-23	12:23:00	34766	2	95	0.43
CA001	9	8	2017-06-23	12:23:00	38785	1	95	0.43
CA001	9	8	2017-06-23	12:23:00	40796	0	95	0.43
CA001	9	8	2017-06-23	12:23:00	42461	0	95	0.43
CA001	9	8	2017-06-23	12:23:00	43603	0	95	0.43
CA001	9	8	2017-06-23	12:23:00	33856	1	95	0.43
CA001	9	8	2017-06-23	12:23:00	37145	1	95	0.43
CA001	9	8	2017-06-23	12:23:00	44119	0	95	0.43
CA001	9	8	2017-06-23	12:23:00	40921	1	95	0.43
CA001	4	8	2017-06-23	12:47:00	21761	1	95	0.43
CA001	4	8	2017-06-23	12:47:00	44255	0	95	0.43
CA001	4	8	2017-06-23	12:47:00	5955	2	95	0.43
CA001	4	8	2017-06-23	12:47:00	2213	0	95	0.43
CA001	4	8	2017-06-23	12:47:00	41628	0	95	0.43
CA001	4	8	2017-06-23	12:47:00	41112	0	95	0.43
CA001	4	8	2017-06-23	12:47:00	21162	1	95	0.43
CA001	4	8	2017-06-23	12:47:00	39587	2	95	0.43
CA001	4	8	2017-06-23	12:47:00	211	1	95	0.43
CA001	4	8	2017-06-23	12:47:00	1518	0	95	0.43
CA001	4	8	2017-06-23	12:47:00	42729	3	95	0.43
CA001	4	8	2017-06-23	12:47:00	40444	5	95	0.43
CA001	4	8	2017-06-23	12:47:00	22675	0	95	0.43
CA001	4	8	2017-06-23	12:47:00	22702	0	95	0.43
CA001	4	8	2017-06-23	12:47:00	39548	6	95	0.43
CA001	20	9	2017-06-30	09:00:00	46190	0	73	0.62
CA001	20	9	2017-06-30	09:00:00	46602	0	73	0.62
CA001	20	9	2017-06-30	09:00:00	44744	0	73	0.62
CA001	20	9	2017-06-30	09:00:00	46090	1	73	0.62
CA001	20	9	2017-06-30	09:00:00	45803	1	73	0.62
CA001	20	9	2017-06-30	09:00:00	47172	0	73	0.62
CA001	20	9	2017-06-30	09:00:00	45661	0	73	0.62
CA001	20	9	2017-06-30	09:00:00	46135	2	73	0.62
CA001	20	9	2017-06-30	09:00:00	47396	0	73	0.62
CA001	20	9	2017-06-30	09:00:00	47188	0	73	0.62
CA001	20	9	2017-06-30	09:00:00	45624	0	73	0.62
CA001	20	9	2017-06-30	09:00:00	44582	0	73	0.62
CA001	20	9	2017-06-30	09:00:00	46158	1	73	0.62
CA001	20	9	2017-06-30	09:00:00	47155	0	73	0.62
CA001	20	9	2017-06-30	09:00:00	46459	1	73	0.62
CA001	9	9	2017-06-30	09:21:00	43598	1	74	0.59
CA001	9	9	2017-06-30	09:21:00	41247	0	74	0.59
CA001	9	9	2017-06-30	09:21:00	33945	0	74	0.59
CA001	9	9	2017-06-30	09:21:00	31966	1	74	0.59
CA001	9	9	2017-06-30	09:21:00	42173	1	74	0.59
CA001	9	9	2017-06-30	09:21:00	37645	1	74	0.59
CA001	9	9	2017-06-30	09:21:00	44799	0	74	0.59
CA001	9	9	2017-06-30	09:21:00	31294	0	74	0.59
CA001	9	9	2017-06-30	09:21:00	38703	0	74	0.59
CA001	9	9	2017-06-30	09:21:00	37887	1	74	0.59
CA001	9	9	2017-06-30	09:21:00	38842	0	74	0.59
CA001	9	9	2017-06-30	09:21:00	41553	0	74	0.59
CA001	9	9	2017-06-30	09:21:00	37172	0	74	0.59
CA001	9	9	2017-06-30	09:21:00	42659	0	74	0.59
CA001	9	9	2017-06-30	09:21:00	44854	0	74	0.59
CA001	4	9	2017-06-30	10:02:00	41883	1	76	0.57
CA001	4	9	2017-06-30	10:02:00	40765	0	76	0.57
CA001	4	9	2017-06-30	10:02:00	19906	0	76	0.57
CA001	4	9	2017-06-30	10:02:00	41755	0	76	0.57
CA001	4	9	2017-06-30	10:02:00	43558	0	76	0.57
CA001	4	9	2017-06-30	10:02:00	22109	1	76	0.57
CA001	4	9	2017-06-30	10:02:00	40329	2	76	0.57
CA001	4	9	2017-06-30	10:02:00	19088	0	76	0.57
CA001	4	9	2017-06-30	10:02:00	38442	0	76	0.57
CA001	4	9	2017-06-30	10:02:00	43221	1	76	0.57
CA001	4	9	2017-06-30	10:02:00	18587	0	76	0.57
CA001	4	9	2017-06-30	10:02:00	18133	0	76	0.57
CA001	4	9	2017-06-30	10:02:00	22555	0	76	0.57
CA001	4	9	2017-06-30	10:02:00	19742	1	76	0.57
CA001	4	9	2017-06-30	10:02:00	41520	0	76	0.57
CA001	20	9	2017-06-30	12:00:00	46284	2	84	0.42
CA001	20	9	2017-06-30	12:00:00	46300	0	84	0.42
CA001	20	9	2017-06-30	12:00:00	44121	0	84	0.42
CA001	20	9	2017-06-30	12:00:00	46975	0	84	0.42
CA001	20	9	2017-06-30	12:00:00	45987	0	84	0.42
CA001	20	9	2017-06-30	12:00:00	46216	0	84	0.42
CA001	20	9	2017-06-30	12:00:00	46558	1	84	0.42
CA001	20	9	2017-06-30	12:00:00	46395	0	84	0.42
CA001	20	9	2017-06-30	12:00:00	45902	1	84	0.42
CA001	20	9	2017-06-30	12:00:00	47246	0	84	0.42
CA001	20	9	2017-06-30	12:00:00	45842	0	84	0.42
CA001	20	9	2017-06-30	12:00:00	45174	0	84	0.42
CA001	20	9	2017-06-30	12:00:00	45596	0	84	0.42
CA001	20	9	2017-06-30	12:00:00	45798	1	84	0.42
CA001	20	9	2017-06-30	12:00:00	46614	0	84	0.42
CA001	9	9	2017-06-30	12:20:00	42314	1	86	0.41
CA001	9	9	2017-06-30	12:20:00	42173	0	86	0.41
CA001	9	9	2017-06-30	12:20:00	44498	0	86	0.41
CA001	9	9	2017-06-30	12:20:00	37455	1	86	0.41
CA001	9	9	2017-06-30	12:20:00	37750	0	86	0.41
CA001	9	9	2017-06-30	12:20:00	38573	1	86	0.41
CA001	9	9	2017-06-30	12:20:00	43770	0	86	0.41
CA001	9	9	2017-06-30	12:20:00	45062	0	86	0.41
CA001	9	9	2017-06-30	12:20:00	37534	1	86	0.41
CA001	9	9	2017-06-30	12:20:00	44303	1	86	0.41
CA001	9	9	2017-06-30	12:20:00	44854	2	86	0.41
CA001	9	9	2017-06-30	12:20:00	38478	0	86	0.41
CA001	9	9	2017-06-30	12:20:00	35427	0	86	0.41
CA001	9	9	2017-06-30	12:20:00	44227	1	86	0.41
CA001	9	9	2017-06-30	12:20:00	35858	0	86	0.41
CA001	4	9	2017-06-30	12:45:00	41141	2	87	0.41
CA001	4	9	2017-06-30	12:45:00	42882	5	87	0.41
CA001	4	9	2017-06-30	12:45:00	400883	0	87	0.41
CA001	4	9	2017-06-30	12:45:00	22069	1	87	0.41
CA001	4	9	2017-06-30	12:45:00	40936	0	87	0.41
CA001	4	9	2017-06-30	12:45:00	22969	0	87	0.41
CA001	4	9	2017-06-30	12:45:00	43786	0	87	0.41
CA001	4	9	2017-06-30	12:45:00	45719	0	87	0.41
CA001	4	9	2017-06-30	12:45:00	41483	1	87	0.41
CA001	4	9	2017-06-30	12:45:00	38883	2	87	0.41
CA001	4	9	2017-06-30	12:45:00	22338	0	87	0.41
CA001	4	9	2017-06-30	12:45:00	41520	0	87	0.41
CA001	4	9	2017-06-30	12:45:00	37099	1	87	0.41
CA001	4	9	2017-06-30	12:45:00	22717	0	87	0.41
CA001	4	9	2017-06-30	12:45:00	22702	0	87	0.41
CA001	20	10	2017-07-07	09:00:00	44581	0	81	0.53
CA001	20	10	2017-07-07	09:00:00	47246	1	81	0.53
CA001	20	10	2017-07-07	09:00:00	47341	0	81	0.53
CA001	20	10	2017-07-07	09:00:00	46077	0	81	0.53
CA001	20	10	2017-07-07	09:00:00	47251	2	81	0.53
CA001	20	10	2017-07-07	09:00:00	44793	0	81	0.53
CA001	20	10	2017-07-07	09:00:00	46797	1	81	0.53
CA001	20	10	2017-07-07	09:00:00	46190	1	81	0.53
CA001	20	10	2017-07-07	09:00:00	46198	0	81	0.53
CA001	20	10	2017-07-07	09:00:00	45266	0	81	0.53
CA001	20	10	2017-07-07	09:00:00	47068	2	81	0.53
CA001	20	10	2017-07-07	09:00:00	43691	1	81	0.53
CA001	20	10	2017-07-07	09:00:00	46458	0	81	0.53
CA001	20	10	2017-07-07	09:00:00	46720	1	81	0.53
CA001	20	10	2017-07-07	09:00:00	46371	1	81	0.53
CA001	9	10	2017-07-07	09:20:00	42922	3	82	0.53
CA001	9	10	2017-07-07	09:20:00	44498	1	82	0.53
CA001	9	10	2017-07-07	09:20:00	41099	0	82	0.53
CA001	9	10	2017-07-07	09:20:00	43797	4	82	0.53
CA001	9	10	2017-07-07	09:20:00	42809	0	82	0.53
CA001	9	10	2017-07-07	09:20:00	35427	1	82	0.53
CA001	9	10	2017-07-07	09:20:00	34932	3	82	0.53
CA001	9	10	2017-07-07	09:20:00	42529	1	82	0.53
CA001	9	10	2017-07-07	09:20:00	42870	1	82	0.53
CA001	9	10	2017-07-07	09:20:00	35858	2	82	0.53
CA001	9	10	2017-07-07	09:20:00	43999	1	82	0.53
CA001	9	10	2017-07-07	09:20:00	42723	0	82	0.53
CA001	9	10	2017-07-07	09:20:00	33133	0	82	0.53
CA001	9	10	2017-07-07	09:20:00	40546	1	82	0.53
CA001	9	10	2017-07-07	09:20:00	41759	2	82	0.53
CA001	4	10	2017-07-07	09:45:00	38442	0	83	0.5
CA001	4	10	2017-07-07	09:45:00	41823	0	83	0.5
CA001	4	10	2017-07-07	09:45:00	22908	1	83	0.5
CA001	4	10	2017-07-07	09:45:00	43054	0	83	0.5
CA001	4	10	2017-07-07	09:45:00	273	0	83	0.5
CA001	4	10	2017-07-07	09:45:00	40444	0	83	0.5
CA001	4	10	2017-07-07	09:45:00	37463	0	83	0.5
CA001	4	10	2017-07-07	09:45:00	22695	1	83	0.5
CA001	4	10	2017-07-07	09:45:00	21331	0	83	0.5
CA001	4	10	2017-07-07	09:45:00	40835	1	83	0.5
CA001	4	10	2017-07-07	09:45:00	40953	0	83	0.5
CA001	4	10	2017-07-07	09:45:00	41520	1	83	0.5
CA001	4	10	2017-07-07	09:45:00	38239	2	83	0.5
CA001	4	10	2017-07-07	09:45:00	43079	1	83	0.5
CA001	4	10	2017-07-07	09:45:00	22675	2	83	0.5
CA001	20	10	2017-07-07	12:00:00	46512	2	89	0.43
CA001	20	10	2017-07-07	12:00:00	46371	1	89	0.43
CA001	20	10	2017-07-07	12:00:00	46523	4	89	0.43
CA001	20	10	2017-07-07	12:00:00	45938	1	89	0.43
CA001	20	10	2017-07-07	12:00:00	46030	0	89	0.43
CA001	20	10	2017-07-07	12:00:00	46524	1	89	0.43
CA001	20	10	2017-07-07	12:00:00	47547	0	89	0.43
CA001	20	10	2017-07-07	12:00:00	46144	0	89	0.43
CA001	20	10	2017-07-07	12:00:00	46614	2	89	0.43
CA001	20	10	2017-07-07	12:00:00	44582	0	89	0.43
CA001	20	10	2017-07-07	12:00:00	44646	0	89	0.43
CA001	20	10	2017-07-07	12:00:00	45658	3	89	0.43
CA001	20	10	2017-07-07	12:00:00	44767	1	89	0.43
CA001	20	10	2017-07-07	12:00:00	47238	2	89	0.43
CA001	20	10	2017-07-07	12:00:00	45877	1	89	0.43
CA001	9	10	2017-07-07	12:21:00	43999	1	90	0.41
CA001	9	10	2017-07-07	12:21:00	45062	2	90	0.41
CA001	9	10	2017-07-07	12:21:00	42922	0	90	0.41
CA001	9	10	2017-07-07	12:21:00	44218	0	90	0.41
CA001	9	10	2017-07-07	12:21:00	42866	1	90	0.41
CA001	9	10	2017-07-07	12:21:00	41874	0	90	0.41
CA001	9	10	2017-07-07	12:21:00	43611	1	90	0.41
CA001	9	10	2017-07-07	12:21:00	35427	3	90	0.41
CA001	9	10	2017-07-07	12:21:00	38573	0	90	0.41
CA001	9	10	2017-07-07	12:21:00	38573	0	90	0.41
CA001	9	10	2017-07-07	12:21:00	36764	2	90	0.41
CA001	9	10	2017-07-07	12:21:00	38970	0	90	0.41
CA001	9	10	2017-07-07	12:21:00	44312	1	90	0.41
CA001	9	10	2017-07-07	12:21:00	444637	0	90	0.41
CA001	9	10	2017-07-07	12:21:00	43673	3	90	0.41
CA001	4	10	2017-07-07	12:42:00	3347	0	92	0.4
CA001	4	10	2017-07-07	12:42:00	44279	1	92	0.4
CA001	4	10	2017-07-07	12:42:00	40765	1	92	0.4
CA001	4	10	2017-07-07	12:42:00	44419	0	92	0.4
CA001	4	10	2017-07-07	12:42:00	41361	2	92	0.4
CA001	4	10	2017-07-07	12:42:00	41045	2	92	0.4
CA001	4	10	2017-07-07	12:42:00	22103	1	92	0.4
CA001	4	10	2017-07-07	12:42:00	15808	1	92	0.4
CA001	4	10	2017-07-07	12:42:00	44255	1	92	0.4
CA001	4	10	2017-07-07	12:42:00	38688	0	92	0.4
CA001	4	10	2017-07-07	12:42:00	2813	2	92	0.4
CA001	4	10	2017-07-07	12:42:00	42376	0	92	0.4
CA001	4	10	2017-07-07	12:42:00	5970	0	92	0.4
CA001	4	10	2017-07-07	12:42:00	184	1	92	0.4
CA001	4	10	2017-07-07	12:42:00	19906	1	92	0.4
CA001	20	11	2017-07-14	09:00:00	46314	0	77	0.56
CA001	20	11	2017-07-14	09:00:00	47547	0	77	0.56
CA001	20	11	2017-07-14	09:00:00	47327	0	77	0.56
CA001	20	11	2017-07-14	09:00:00	46720	2	77	0.56
CA001	20	11	2017-07-14	09:00:00	46374	0	77	0.56
CA001	20	11	2017-07-14	09:00:00	46090	3	77	0.56
CA001	20	11	2017-07-14	09:00:00	47150	0	77	0.56
CA001	20	11	2017-07-14	09:00:00	46283	0	77	0.56
CA001	20	11	2017-07-14	09:00:00	45842	0	77	0.56
CA001	20	11	2017-07-14	09:00:00	47251	2	77	0.56
CA001	20	11	2017-07-14	09:00:00	47501	0	77	0.56
CA001	20	11	2017-07-14	09:00:00	46966	0	77	0.56
CA001	20	11	2017-07-14	09:00:00	46371	1	77	0.56
CA001	20	11	2017-07-14	09:00:00	46004	1	77	0.56
CA001	20	11	2017-07-14	09:00:00	46459	2	77	0.56
CA001	9	11	2017-07-14	09:20:00	35858	3	80	0.52
CA001	9	11	2017-07-14	09:20:00	40247	1	80	0.52
CA001	9	11	2017-07-14	09:20:00	41099	1	80	0.52
CA001	9	11	2017-07-14	09:20:00	43603	1	80	0.52
CA001	9	11	2017-07-14	09:20:00	44202	0	80	0.52
CA001	9	11	2017-07-14	09:20:00	44031	2	80	0.52
CA001	9	11	2017-07-14	09:20:00	43164	1	80	0.52
CA001	9	11	2017-07-14	09:20:00	40921	0	80	0.52
CA001	9	11	2017-07-14	09:20:00	33928	0	80	0.52
CA001	9	11	2017-07-14	09:20:00	43999	1	80	0.52
CA001	9	11	2017-07-14	09:20:00	40611	1	80	0.52
CA001	9	11	2017-07-14	09:20:00	45041	0	80	0.52
CA001	9	11	2017-07-14	09:20:00	41735	1	80	0.52
CA001	9	11	2017-07-14	09:20:00	38590	1	80	0.52
CA001	9	11	2017-07-14	09:20:00	34161	2	80	0.52
CA001	4	11	2017-07-14	09:45:00	21255	0	80	0.5
CA001	4	11	2017-07-14	09:45:00	44223	1	80	0.5
CA001	4	11	2017-07-14	09:45:00	21331	1	80	0.5
CA001	4	11	2017-07-14	09:45:00	40039	2	80	0.5
CA001	4	11	2017-07-14	09:45:00	2786	0	80	0.5
CA001	4	11	2017-07-14	09:45:00	39486	0	80	0.5
CA001	4	11	2017-07-14	09:45:00	19088	0	80	0.5
CA001	4	11	2017-07-14	09:45:00	5863	1	80	0.5
CA001	4	11	2017-07-14	09:45:00	22069	0	80	0.5
CA001	4	11	2017-07-14	09:45:00	40879	1	80	0.5
CA001	4	11	2017-07-14	09:45:00	44715	0	80	0.5
CA001	4	11	2017-07-14	09:45:00	44279	2	80	0.5
CA001	4	11	2017-07-14	09:45:00	40370	0	80	0.5
CA001	4	11	2017-07-14	09:45:00	41392	0	80	0.5
CA001	4	11	2017-07-14	09:45:00	23008	0	80	0.5
CA001	20	11	2017-07-14	12:00:00	46256	0	88	0.38
CA001	20	11	2017-07-14	12:00:00	44586	2	88	0.38
CA001	20	11	2017-07-14	12:00:00	46236	1	88	0.38
CA001	20	11	2017-07-14	12:00:00	45877	0	88	0.38
CA001	20	11	2017-07-14	12:00:00	46526	1	88	0.38
CA001	20	11	2017-07-14	12:00:00	47238	1	88	0.38
CA001	20	11	2017-07-14	12:00:00	46558	0	88	0.38
CA001	20	11	2017-07-14	12:00:00	475011	3	88	0.38
CA001	20	11	2017-07-14	12:00:00	46404	1	88	0.38
CA001	20	11	2017-07-14	12:00:00	46346	0	88	0.38
CA001	20	11	2017-07-14	12:00:00	46602	0	88	0.38
CA001	20	11	2017-07-14	12:00:00	45745	0	88	0.38
CA001	20	11	2017-07-14	12:00:00	46455	2	88	0.38
CA001	20	11	2017-07-14	12:00:00	45987	1	88	0.38
CA001	20	11	2017-07-14	12:00:00	46507	1	88	0.38
CA001	9	11	2017-07-14	12:20:00	44802	0	88	0.38
CA001	9	11	2017-07-14	12:20:00	44298	0	88	0.38
CA001	9	11	2017-07-14	12:20:00	38590	1	88	0.38
CA001	9	11	2017-07-14	12:20:00	43775	1	88	0.38
CA001	9	11	2017-07-14	12:20:00	44031	2	88	0.38
CA001	9	11	2017-07-14	12:20:00	42934	1	88	0.38
CA001	9	11	2017-07-14	12:20:00	41616	0	88	0.38
CA001	9	11	2017-07-14	12:20:00	36439	0	88	0.38
CA001	9	11	2017-07-14	12:20:00	43843	0	88	0.38
CA001	9	11	2017-07-14	12:20:00	36355	2	88	0.38
CA001	9	11	2017-07-14	12:20:00	40401	1	88	0.38
CA001	9	11	2017-07-14	12:20:00	38478	1	88	0.38
CA001	9	11	2017-07-14	12:20:00	32441	1	88	0.38
CA001	9	11	2017-07-14	12:20:00	35791	0	88	0.38
CA001	9	11	2017-07-14	12:20:00	33856	1	88	0.38
CA001	4	11	2017-07-14	12:45:00	41204	2	91	0.34
CA001	4	11	2017-07-14	12:45:00	2974	2	91	0.34
CA001	4	11	2017-07-14	12:45:00	46862	1	91	0.34
CA001	4	11	2017-07-14	12:45:00	15469	1	91	0.34
CA001	4	11	2017-07-14	12:45:00	43074	0	91	0.34
CA001	4	11	2017-07-14	12:45:00	22675	1	91	0.34
CA001	4	11	2017-07-14	12:45:00	43022	1	91	0.34
CA001	4	11	2017-07-14	12:45:00	40658	3	91	0.34
CA001	4	11	2017-07-14	12:45:00	40953	1	91	0.34
CA001	4	11	2017-07-14	12:45:00	44070	1	91	0.34
CA001	4	11	2017-07-14	12:45:00	41112	0	91	0.34
CA001	4	11	2017-07-14	12:45:00	19949	0	91	0.34
CA001	4	11	2017-07-14	12:45:00	43094	1	91	0.34
CA001	4	11	2017-07-14	12:45:00	41483	0	91	0.34
CA001	4	11	2017-07-14	12:45:00	43007	0	91	0.34
CA001	20	12	2017-07-21	09:00:00	46995	0	72	0.54
CA001	20	12	2017-07-21	09:00:00	47292	1	72	0.54
CA001	20	12	2017-07-21	09:00:00	46132	0	72	0.54
CA001	20	12	2017-07-21	09:00:00	46668	0	72	0.54
CA001	20	12	2017-07-21	09:00:00	47314	0	72	0.54
CA001	20	12	2017-07-21	09:00:00	45468	0	72	0.54
CA001	20	12	2017-07-21	09:00:00	46021	0	72	0.54
CA001	20	12	2017-07-21	09:00:00	47501	1	72	0.54
CA001	20	12	2017-07-21	09:00:00	47071	0	72	0.54
CA001	20	12	2017-07-21	09:00:00	45919	0	72	0.54
CA001	20	12	2017-07-21	09:00:00	46955	0	72	0.54
CA001	20	12	2017-07-21	09:00:00	45205	1	72	0.54
CA001	20	12	2017-07-21	09:00:00	44777	0	72	0.54
CA001	20	12	2017-07-21	09:00:00	44688	0	72	0.54
CA001	20	12	2017-07-21	09:00:00	45730	1	72	0.54
CA001	9	12	2017-07-21	09:20:00	43797	2	74	0.52
CA001	9	12	2017-07-21	09:20:00	36751	1	74	0.52
CA001	9	12	2017-07-21	09:20:00	37750	0	74	0.52
CA001	9	12	2017-07-21	09:20:00	35858	0	74	0.52
CA001	9	12	2017-07-21	09:20:00	41735	1	74	0.52
CA001	9	12	2017-07-21	09:20:00	36355	0	74	0.52
CA001	9	12	2017-07-21	09:20:00	40741	0	74	0.52
CA001	9	12	2017-07-21	09:20:00	40844	0	74	0.52
CA001	9	12	2017-07-21	09:20:00	39575	0	74	0.52
CA001	9	12	2017-07-21	09:20:00	43603	0	74	0.52
CA001	9	12	2017-07-21	09:20:00	43429	1	74	0.52
CA001	9	12	2017-07-21	09:20:00	37534	0	74	0.52
CA001	9	12	2017-07-21	09:20:00	37645	0	74	0.52
CA001	9	12	2017-07-21	09:20:00	40894	0	74	0.52
CA001	9	12	2017-07-21	09:20:00	43999	0	74	0.52
CA001	4	12	2017-07-21	09:40:00	41361	0	75	0.49
CA001	4	12	2017-07-21	09:40:00	43022	0	75	0.49
CA001	4	12	2017-07-21	09:40:00	44070	1	75	0.49
CA001	4	12	2017-07-21	09:40:00	44528	1	75	0.49
CA001	4	12	2017-07-21	09:40:00	22069	0	75	0.49
CA001	4	12	2017-07-21	09:40:00	42009	0	75	0.49
CA001	4	12	2017-07-21	09:40:00	2045	0	75	0.49
CA001	4	12	2017-07-21	09:40:00	180	0	75	0.49
CA001	4	12	2017-07-21	09:40:00	40370	0	75	0.49
CA001	4	12	2017-07-21	09:40:00	41686	1	75	0.49
CA001	4	12	2017-07-21	09:40:00	41156	0	75	0.49
CA001	4	12	2017-07-21	09:40:00	2625	0	75	0.49
CA001	4	12	2017-07-21	09:40:00	42958	0	75	0.49
CA001	4	12	2017-07-21	09:40:00	13040	1	75	0.49
CA001	4	12	2017-07-21	09:40:00	40020	0	75	0.49
CA001	20	12	2017-07-21	12:00:00	45263	1	84	0.38
CA001	20	12	2017-07-21	12:00:00	46956	1	84	0.38
CA001	20	12	2017-07-21	12:00:00	46127	0	84	0.38
CA001	20	12	2017-07-21	12:00:00	44394	0	84	0.38
CA001	20	12	2017-07-21	12:00:00	47656	0	84	0.38
CA001	20	12	2017-07-21	12:00:00	45877	1	84	0.38
CA001	20	12	2017-07-21	12:00:00	47108	0	84	0.38
CA001	20	12	2017-07-21	12:00:00	46135	0	84	0.38
CA001	20	12	2017-07-21	12:00:00	45139	0	84	0.38
CA001	20	12	2017-07-21	12:00:00	45576	1	84	0.38
CA001	20	12	2017-07-21	12:00:00	45790	0	84	0.38
CA001	20	12	2017-07-21	12:00:00	45938	2	84	0.38
CA001	20	12	2017-07-21	12:00:00	47162	0	84	0.38
CA001	20	12	2017-07-21	12:00:00	46583	1	84	0.38
CA001	20	12	2017-07-21	12:00:00	46860	1	84	0.38
CA001	9	12	2017-07-21	12:20:00	41616	0	84	0.37
CA001	9	12	2017-07-21	12:20:00	38573	0	84	0.37
CA001	9	12	2017-07-21	12:20:00	43164	0	84	0.37
CA001	9	12	2017-07-21	12:20:00	43999	1	84	0.37
CA001	9	12	2017-07-21	12:20:00	44357	0	84	0.37
CA001	9	12	2017-07-21	12:20:00	44166	1	84	0.37
CA001	9	12	2017-07-21	12:20:00	41553	0	84	0.37
CA001	9	12	2017-07-21	12:20:00	38703	1	84	0.37
CA001	9	12	2017-07-21	12:20:00	44195	0	84	0.37
CA001	9	12	2017-07-21	12:20:00	40676	0	84	0.37
CA001	9	12	2017-07-21	12:20:00	44310	0	84	0.37
CA001	9	12	2017-07-21	12:20:00	40247	1	84	0.37
CA001	9	12	2017-07-21	12:20:00	40894	1	84	0.37
CA001	9	12	2017-07-21	12:20:00	43420	0	84	0.37
CA001	9	12	2017-07-21	12:20:00	36770	0	84	0.37
CA001	4	12	2017-07-21	12:40:00	41208	3	86	0.35
CA001	4	12	2017-07-21	12:40:00	22969	0	86	0.35
CA001	4	12	2017-07-21	12:40:00	39548	0	86	0.35
CA001	4	12	2017-07-21	12:40:00	41623	0	86	0.35
CA001	4	12	2017-07-21	12:40:00	23059	1	86	0.35
CA001	4	12	2017-07-21	12:40:00	40712	0	86	0.35
CA001	4	12	2017-07-21	12:40:00	44764	0	86	0.35
CA001	4	12	2017-07-21	12:40:00	41112	0	86	0.35
CA001	4	12	2017-07-21	12:40:00	2207	1	86	0.35
CA001	4	12	2017-07-21	12:40:00	41639	0	86	0.35
CA001	4	12	2017-07-21	12:40:00	306	0	86	0.35
CA001	4	12	2017-07-21	12:40:00	45719	0	86	0.35
CA001	4	12	2017-07-21	12:40:00	3227	1	86	0.35
CA001	4	12	2017-07-21	12:40:00	42630	1	86	0.35
CA001	4	12	2017-07-21	12:40:00	211	0	86	0.35
CA001	9	13	2017-07-28	09:45:00	43715	4	79	0.48
CA001	9	13	2017-07-28	09:45:00	44310	2	79	0.48
CA001	9	13	2017-07-28	09:45:00	44166	2	79	0.48
CA001	9	13	2017-07-28	09:45:00	44202	2	79	0.48
CA001	9	13	2017-07-28	09:45:00	42314	1	79	0.48
CA001	9	13	2017-07-28	09:45:00	43526	1	79	0.48
CA001	9	13	2017-07-28	09:45:00	42809	0	79	0.48
CA001	9	13	2017-07-28	09:45:00	43024	0	79	0.48
CA001	9	13	2017-07-28	09:45:00	43822	1	79	0.48
CA001	9	13	2017-07-28	09:45:00	36770	0	79	0.48
CA001	9	13	2017-07-28	09:45:00	42173	0	79	0.48
CA001	9	13	2017-07-28	09:45:00	44773	0	79	0.48
CA001	9	13	2017-07-28	09:45:00	43076	0	79	0.48
CA001	9	13	2017-07-28	09:45:00	38544	0	79	0.48
CA001	9	13	2017-07-28	09:45:00	34038	1	79	0.48
CA001	20	13	2017-07-28	10:00:00	47036	2	79	0.48
CA001	20	13	2017-07-28	10:00:00	46966	1	79	0.48
CA001	20	13	2017-07-28	10:00:00	46081	0	79	0.48
CA001	20	13	2017-07-28	10:00:00	46073	0	79	0.48
CA001	20	13	2017-07-28	10:00:00		0	79	0.48
CA001	20	13	2017-07-28	10:00:00	46995	1	79	0.48
CA001	20	13	2017-07-28	10:00:00	47186	0	79	0.48
CA001	20	13	2017-07-28	10:00:00	46198	1	79	0.48
CA001	20	13	2017-07-28	10:00:00	47424	0	79	0.48
CA001	20	13	2017-07-28	10:00:00	47178	0	79	0.48
CA001	20	13	2017-07-28	10:00:00	47489	0	79	0.48
CA001	20	13	2017-07-28	10:00:00	45842	0	79	0.48
CA001	20	13	2017-07-28	10:00:00	46284	0	79	0.48
CA001	20	13	2017-07-28	10:00:00	47246	0	79	0.48
CA001	20	13	2017-07-28	10:00:00	46524	1	79	0.48
CA001	4	13	2017-07-28	10:15:00	40015	10	83	0.47
CA001	4	13	2017-07-28	10:15:00	34900	0	83	0.47
CA001	4	13	2017-07-28	10:15:00	22338	0	83	0.47
CA001	4	13	2017-07-28	10:15:00	44223	0	83	0.47
CA001	4	13	2017-07-28	10:15:00	44063	0	83	0.47
CA001	4	13	2017-07-28	10:15:00	43074	0	83	0.47
CA001	4	13	2017-07-28	10:15:00	43192	0	83	0.47
CA001	4	13	2017-07-28	10:15:00	23008	0	83	0.47
CA001	4	13	2017-07-28	10:15:00	22970	0	83	0.47
CA001	4	13	2017-07-28	10:15:00	40964	0	83	0.47
CA001	4	13	2017-07-28	10:15:00	40382	0	83	0.47
CA001	4	13	2017-07-28	10:15:00	2813	0	83	0.47
CA001	4	13	2017-07-28	10:15:00	5955	0	83	0.47
CA001	4	13	2017-07-28	10:15:00	42482	1	83	0.47
CA001	4	13	2017-07-28	10:15:00	21666	0	83	0.47
CA001	20	13	2017-07-28	12:00:00	46610	1	90	0.4
CA001	20	13	2017-07-28	12:00:00	45948	0	90	0.4
CA001	20	13	2017-07-28	12:00:00	47017	0	90	0.4
CA001	20	13	2017-07-28	12:00:00	44821	1	90	0.4
CA001	20	13	2017-07-28	12:00:00	47017	0	90	0.4
CA001	20	13	2017-07-28	12:00:00	47520	0	90	0.4
CA001	20	13	2017-07-28	12:00:00	46250	0	90	0.4
CA001	20	13	2017-07-28	12:00:00	46188	0	90	0.4
CA001	20	13	2017-07-28	12:00:00	46680	0	90	0.4
CA001	20	13	2017-07-28	12:00:00	47113	0	90	0.4
CA001	20	13	2017-07-28	12:00:00	47358	1	90	0.4
CA001	20	13	2017-07-28	12:00:00	47113	0	90	0.4
CA001	20	13	2017-07-28	12:00:00	47178	0	90	0.4
CA001	20	13	2017-07-28	12:00:00	47162	0	90	0.4
CA001	20	13	2017-07-28	12:00:00	46524	2	90	0.4
CA001	9	13	2017-07-28	12:20:00	38573	2	90	0.4
CA001	9	13	2017-07-28	12:20:00	43612	2	90	0.4
CA001	9	13	2017-07-28	12:20:00	44139	1	90	0.4
CA001	9	13	2017-07-28	12:20:00	43672	1	90	0.4
CA001	9	13	2017-07-28	12:20:00	43797	1	90	0.4
CA001	9	13	2017-07-28	12:20:00	42723	0	90	0.4
CA001	9	13	2017-07-28	12:20:00	44407	0	90	0.4
CA001	9	13	2017-07-28	12:20:00	33066	0	90	0.4
CA001	9	13	2017-07-28	12:20:00	41949	1	90	0.4
CA001	9	13	2017-07-28	12:20:00	34554	0	90	0.4
CA001	9	13	2017-07-28	12:20:00	41965	0	90	0.4
CA001	9	13	2017-07-28	12:20:00	42809	0	90	0.4
CA001	9	13	2017-07-28	12:20:00	40401	0	90	0.4
CA001	9	13	2017-07-28	12:20:00	37750	0	90	0.4
CA001	9	13	2017-07-28	12:20:00	42572	0	90	0.4
CA001	4	13	2017-07-28	12:35:00	40712	0	90	0.4
CA001	4	13	2017-07-28	12:35:00	42244	0	90	0.4
CA001	4	13	2017-07-28	12:35:00	44063	0	90	0.4
CA001	4	13	2017-07-28	12:35:00	22338	0	90	0.4
CA001	4	13	2017-07-28	12:35:00	3227	0	90	0.4
CA001	4	13	2017-07-28	12:35:00	44322	0	90	0.4
CA001	4	13	2017-07-28	12:35:00	13040	0	90	0.4
CA001	4	13	2017-07-28	12:35:00	38813	0	90	0.4
CA001	4	13	2017-07-28	12:35:00	40897	0	90	0.4
CA001	4	13	2017-07-28	12:35:00	40382	0	90	0.4
CA001	4	13	2017-07-28	12:35:00	40453	0	90	0.4
CA001	4	13	2017-07-28	12:35:00	22695	0	90	0.4
CA001	4	13	2017-07-28	12:35:00	2813	0	90	0.4
CA001	4	13	2017-07-28	12:35:00	42630	1	90	0.4
CA001	4	13	2017-07-28	12:35:00	2576	0	90	0.4
CA003	11	1	2017-05-01	09:00:00	8706	0	71	0.53
CA003	11	1	2017-05-01	09:00:00	34221	0	71	0.53
CA003	11	1	2017-05-01	09:00:00	37456	0	71	0.53
CA003	11	1	2017-05-01	09:00:00	6394	0	71	0.53
CA003	11	1	2017-05-01	09:00:00	38139	0	71	0.53
CA003	11	1	2017-05-01	09:00:00	35346	0	71	0.53
CA003	11	1	2017-05-01	09:00:00	40973	0	71	0.53
CA003	11	1	2017-05-01	09:00:00	23813	0	71	0.53
CA003	11	1	2017-05-01	09:00:00	41730	1	71	0.53
CA003	11	1	2017-05-01	09:00:00	8361	0	71	0.53
CA003	11	1	2017-05-01	09:00:00	5583	0	71	0.53
CA003	11	1	2017-05-01	09:00:00	3559	0	71	0.53
CA003	11	1	2017-05-01	09:00:00	40075	0	71	0.53
CA003	11	1	2017-05-01	09:00:00	37660	0	71	0.53
CA003	11	1	2017-05-01	09:00:00	38700	0	71	0.53
CA003	3	1	2017-05-01	09:50:00	9981	4	71	0.5
CA003	3	1	2017-05-01	09:50:00	9408	5	71	0.5
CA003	3	1	2017-05-01	09:50:00	9105	6	71	0.5
CA003	3	1	2017-05-01	09:50:00	9140	4	71	0.5
CA003	3	1	2017-05-01	09:50:00	7720	10	71	0.5
CA003	3	1	2017-05-01	09:50:00	9385	3	71	0.5
CA003	3	1	2017-05-01	09:50:00	9479	7	71	0.5
CA003	3	1	2017-05-01	09:50:00	9484	0	71	0.5
CA003	3	1	2017-05-01	09:50:00	9951	4	71	0.5
CA003	3	1	2017-05-01	09:50:00	9003	4	71	0.5
CA003	3	1	2017-05-01	09:50:00		7	71	0.5
CA003	3	1	2017-05-01	09:50:00	8097	7	71	0.5
CA003	3	1	2017-05-01	09:50:00	9818	4	71	0.5
CA003	3	1	2017-05-01	09:50:00		5	71	0.5
CA003	3	1	2017-05-01	09:50:00	9295	4	71	0.5
CA003	6	1	2017-05-01	10:40:00	44615	0	75	0.47
CA003	6	1	2017-05-01	10:40:00	40347	0	75	0.47
CA003	6	1	2017-05-01	10:40:00	41634	1	75	0.47
CA003	6	1	2017-05-01	10:40:00	45228	1	75	0.47
CA003	6	1	2017-05-01	10:40:00	5036	0	75	0.47
CA003	6	1	2017-05-01	10:40:00	44008	0	75	0.47
CA003	6	1	2017-05-01	10:40:00	5268	0	75	0.47
CA003	6	1	2017-05-01	10:40:00		0	75	0.47
CA003	6	1	2017-05-01	10:40:00	5503	0	75	0.47
CA003	6	1	2017-05-01	10:40:00	4638	0	75	0.47
CA003	6	1	2017-05-01	10:40:00	5190	0	75	0.47
CA003	6	1	2017-05-01	10:40:00	5643	0	75	0.47
CA003	6	1	2017-05-01	10:40:00	5524	0	75	0.47
CA003	6	1	2017-05-01	10:40:00	5574	0	75	0.47
CA003	6	1	2017-05-01	10:40:00	44980	1	75	0.47
CA003	3	1	2017-05-01	12:20:00	49875	0	80	0.4
CA003	3	1	2017-05-01	12:20:00	9764	2	80	0.4
CA003	3	1	2017-05-01	12:20:00	9390	2	80	0.4
CA003	3	1	2017-05-01	12:20:00	50022	0	80	0.4
CA003	3	1	2017-05-01	12:20:00	9049	2	80	0.4
CA003	3	1	2017-05-01	12:20:00	9903	0	80	0.4
CA003	3	1	2017-05-01	12:20:00	5412	3	80	0.4
CA003	3	1	2017-05-01	12:20:00	9137	5	80	0.4
CA003	3	1	2017-05-01	12:20:00	9140	5	80	0.4
CA003	3	1	2017-05-01	12:20:00	9495	5	80	0.4
CA003	3	1	2017-05-01	12:20:00		1	80	0.4
CA003	3	1	2017-05-01	12:20:00	9390	5	80	0.4
CA003	3	1	2017-05-01	12:20:00	9736	0	80	0.4
CA003	3	1	2017-05-01	12:20:00	9151	10	80	0.4
CA003	3	1	2017-05-01	12:20:00	9280	2	80	0.4
CA003	6	1	2017-05-01	12:45:00	5030	0	80	0.4
CA003	6	1	2017-05-01	12:45:00	8403	1	80	0.4
CA003	6	1	2017-05-01	12:45:00	5795	0	80	0.4
CA003	6	1	2017-05-01	12:45:00	45149	1	80	0.4
CA003	6	1	2017-05-01	12:45:00		0	80	0.4
CA003	6	1	2017-05-01	12:45:00	5276	0	80	0.4
CA003	6	1	2017-05-01	12:45:00	44254	1	80	0.4
CA003	6	1	2017-05-01	12:45:00	44179	2	80	0.4
CA003	6	1	2017-05-01	12:45:00	45661	0	80	0.4
CA003	6	1	2017-05-01	12:45:00	4535	0	80	0.4
CA003	6	1	2017-05-01	12:45:00	5989	0	80	0.4
CA003	6	1	2017-05-01	12:45:00	6243	0	80	0.4
CA003	6	1	2017-05-01	12:45:00	4408	0	80	0.4
CA003	6	1	2017-05-01	12:45:00	44050	0	80	0.4
CA003	6	1	2017-05-01	12:45:00	5403	0	80	0.4
CA003	11	1	2017-05-01	13:42:00	42486	0	83	0.37
CA003	11	1	2017-05-01	13:42:00	37264	0	83	0.37
CA003	11	1	2017-05-01	13:42:00	40632	0	83	0.37
CA003	11	1	2017-05-01	13:42:00	36124	0	83	0.37
CA003	11	1	2017-05-01	13:42:00	38428	0	83	0.37
CA003	11	1	2017-05-01	13:42:00	32813	1	83	0.37
CA003	11	1	2017-05-01	13:42:00	36982	1	83	0.37
CA003	11	1	2017-05-01	13:42:00	8243	0	83	0.37
CA003	11	1	2017-05-01	13:42:00	40088	1	83	0.37
CA003	11	1	2017-05-01	13:42:00	38700	0	83	0.37
CA003	11	1	2017-05-01	13:42:00	38840	0	83	0.37
CA003	11	1	2017-05-01	13:42:00	37456	0	83	0.37
CA003	11	1	2017-05-01	13:42:00	9817	0	83	0.37
CA003	11	1	2017-05-01	13:42:00	36028	1	83	0.37
CA003	11	1	2017-05-01	13:42:00	40678	1	83	0.37
CA003	11	2	2017-05-08	09:15:00	36124	0	65	0.57
CA003	11	2	2017-05-08	09:15:00	40973	0	65	0.57
CA003	11	2	2017-05-08	09:15:00	33813	1	65	0.57
CA003	11	2	2017-05-08	09:15:00	7003	0	65	0.57
CA003	11	2	2017-05-08	09:15:00	4963	0	65	0.57
CA003	11	2	2017-05-08	09:15:00	7686	0	65	0.57
CA003	11	2	2017-05-08	09:15:00	34230	0	65	0.57
CA003	11	2	2017-05-08	09:15:00	38280	0	65	0.57
CA003	11	2	2017-05-08	09:15:00	34121	0	65	0.57
CA003	11	2	2017-05-08	09:15:00	8813	1	65	0.57
CA003	11	2	2017-05-08	09:15:00	40088	0	65	0.57
CA003	11	2	2017-05-08	09:15:00	40798	0	65	0.57
CA003	11	2	2017-05-08	09:15:00	4228	0	65	0.57
CA003	11	2	2017-05-08	09:15:00	38898	0	65	0.57
CA003	11	2	2017-05-08	09:15:00	38738	0	65	0.57
CA003	6	2	2017-05-08	09:35:00	44608	0	65	0.58
CA003	6	2	2017-05-08	09:35:00	6243	0	65	0.58
CA003	6	2	2017-05-08	09:35:00	5682	0	65	0.58
CA003	6	2	2017-05-08	09:35:00	8725	0	65	0.58
CA003	6	2	2017-05-08	09:35:00	5524	1	65	0.58
CA003	6	2	2017-05-08	09:35:00	5557	0	65	0.58
CA003	6	2	2017-05-08	09:35:00		3	65	0.58
CA003	6	2	2017-05-08	09:35:00	41410	2	65	0.58
CA003	6	2	2017-05-08	09:35:00	5807	0	65	0.58
CA003	6	2	2017-05-08	09:35:00	5640	1	65	0.58
CA003	6	2	2017-05-08	09:35:00	5056	0	65	0.58
CA003	6	2	2017-05-08	09:35:00	44614	3	65	0.58
CA003	6	2	2017-05-08	09:35:00	5274	0	65	0.58
CA003	6	2	2017-05-08	09:35:00	4536	3	65	0.58
CA003	6	2	2017-05-08	09:35:00	2857	0	65	0.58
CA003	3	2	2017-05-08	10:05:00	9194	5	66	0.56
CA003	3	2	2017-05-08	10:05:00	9413	3	66	0.56
CA003	3	2	2017-05-08	10:05:00	9854	5	66	0.56
CA003	3	2	2017-05-08	10:05:00	49619	9	66	0.56
CA003	3	2	2017-05-08	10:05:00	8957	4	66	0.56
CA003	3	2	2017-05-08	10:05:00	9337	3	66	0.56
CA003	3	2	2017-05-08	10:05:00	50114	3	66	0.56
CA003	3	2	2017-05-08	10:05:00	50055	3	66	0.56
CA003	3	2	2017-05-08	10:05:00	8242	1	66	0.56
CA003	3	2	2017-05-08	10:05:00	9405	4	66	0.56
CA003	3	2	2017-05-08	10:05:00	9049	4	66	0.56
CA003	3	2	2017-05-08	10:05:00	7872	2	66	0.56
CA003	3	2	2017-05-08	10:05:00	9817	2	66	0.56
CA003	3	2	2017-05-08	10:05:00	9825	3	66	0.56
CA003	3	2	2017-05-08	10:05:00	9217	3	66	0.56
CA003	3	2	2017-05-08	12:05:00	8385	5	71	0.47
CA003	3	2	2017-05-08	12:05:00	9951	9	71	0.47
CA003	3	2	2017-05-08	12:05:00	9049	11	71	0.47
CA003	3	2	2017-05-08	12:05:00	9405	8	71	0.47
CA003	3	2	2017-05-08	12:05:00		4	71	0.47
CA003	3	2	2017-05-08	12:05:00	9263	3	71	0.47
CA003	3	2	2017-05-08	12:05:00	50040	4	71	0.47
CA003	3	2	2017-05-08	12:05:00	8957	3	71	0.47
CA003	3	2	2017-05-08	12:05:00		3	71	0.47
CA003	3	2	2017-05-08	12:05:00	8950	8	71	0.47
CA003	3	2	2017-05-08	12:05:00	9319	2	71	0.47
CA003	3	2	2017-05-08	12:05:00	9402	9	71	0.47
CA003	3	2	2017-05-08	12:05:00	50114	10	71	0.47
CA003	3	2	2017-05-08	12:05:00	9342	8	71	0.47
CA003	3	2	2017-05-08	12:05:00	9319	2	71	0.47
CA003	6	2	2017-05-08	12:40:00	4032	2	71	0.47
CA003	6	2	2017-05-08	12:40:00	45047	1	71	0.47
CA003	6	2	2017-05-08	12:40:00	43399	1	71	0.47
CA003	6	2	2017-05-08	12:40:00	5594	0	71	0.47
CA003	6	2	2017-05-08	12:40:00	5075	0	71	0.47
CA003	6	2	2017-05-08	12:40:00	4336	1	71	0.47
CA003	6	2	2017-05-08	12:40:00	5924	0	71	0.47
CA003	6	2	2017-05-08	12:40:00	44951	1	71	0.47
CA003	6	2	2017-05-08	12:40:00	6104	0	71	0.47
CA003	6	2	2017-05-08	12:40:00	5888	0	71	0.47
CA003	6	2	2017-05-08	12:40:00	5071	0	71	0.47
CA003	6	2	2017-05-08	12:40:00	45210	0	71	0.47
CA003	6	2	2017-05-08	12:40:00	4010	0	71	0.47
CA003	6	2	2017-05-08	12:40:00	4954	0	71	0.47
CA003	6	2	2017-05-08	12:40:00	42892	2	71	0.47
CA003	11	2	2017-05-08	13:45:00	42090	1	73	0.42
CA003	11	2	2017-05-08	13:45:00	32813	0	73	0.42
CA003	11	2	2017-05-08	13:45:00	28269	4	73	0.42
CA003	11	2	2017-05-08	13:45:00	34639	0	73	0.42
CA003	11	2	2017-05-08	13:45:00	38924	0	73	0.42
CA003	11	2	2017-05-08	13:45:00	36124	0	73	0.42
CA003	11	2	2017-05-08	13:45:00	6320	1	73	0.42
CA003	11	2	2017-05-08	13:45:00	35043	0	73	0.42
CA003	11	2	2017-05-08	13:45:00	39568	0	73	0.42
CA003	11	2	2017-05-08	13:45:00	5250	0	73	0.42
CA003	11	2	2017-05-08	13:45:00	3839	0	73	0.42
CA003	11	2	2017-05-08	13:45:00	39128	0	73	0.42
CA003	11	2	2017-05-08	13:45:00	40441	1	73	0.42
CA003	11	2	2017-05-08	13:45:00		0	73	0.42
CA003	11	2	2017-05-08	13:45:00	6320	1	73	0.42
CA003	11	3	2017-05-15	09:00:00	5075	0	54	0.69
CA003	11	3	2017-05-15	09:00:00	40132	0	54	0.69
CA003	11	3	2017-05-15	09:00:00	37783	0	54	0.69
CA003	11	3	2017-05-15	09:00:00	8422	0	54	0.69
CA003	11	3	2017-05-15	09:00:00	38924	0	54	0.69
CA003	11	3	2017-05-15	09:00:00	40678	0	54	0.69
CA003	11	3	2017-05-15	09:00:00	4228	0	54	0.69
CA003	11	3	2017-05-15	09:00:00	37131	0	54	0.69
CA003	11	3	2017-05-15	09:00:00	42433	0	54	0.69
CA003	11	3	2017-05-15	09:00:00	8111	0	54	0.69
CA003	11	3	2017-05-15	09:00:00	7686	0	54	0.69
CA003	11	3	2017-05-15	09:00:00	39128	0	54	0.69
CA003	11	3	2017-05-15	09:00:00	7692	0	54	0.69
CA003	11	3	2017-05-15	09:00:00	35803	0	54	0.69
CA003	11	3	2017-05-15	09:00:00	8422	0	54	0.69
CA003	3	3	2017-05-15	09:35:00	9194	0	56	0.59
CA003	3	3	2017-05-15	09:35:00	8830	0	56	0.59
CA003	3	3	2017-05-15	09:35:00	50147	0	56	0.59
CA003	3	3	2017-05-15	09:35:00	9851	0	56	0.59
CA003	3	3	2017-05-15	09:35:00	8314	2	56	0.59
CA003	3	3	2017-05-15	09:35:00	9217	0	56	0.59
CA003	3	3	2017-05-15	09:35:00	8769	2	56	0.59
CA003	3	3	2017-05-15	09:35:00	9144	0	56	0.59
CA003	3	3	2017-05-15	09:35:00	9377	0	56	0.59
CA003	3	3	2017-05-15	09:35:00	9125	0	56	0.59
CA003	3	3	2017-05-15	09:35:00	49399	0	56	0.59
CA003	3	3	2017-05-15	09:35:00	50114	0	56	0.59
CA003	3	3	2017-05-15	09:35:00	9432	0	56	0.59
CA003	3	3	2017-05-15	09:35:00	9106	0	56	0.59
CA003	3	3	2017-05-15	09:35:00	8242	1	56	0.59
CA003	6	3	2017-05-15	10:20:00	45342	0	60	0.51
CA003	6	3	2017-05-15	10:20:00	44602	1	60	0.51
CA003	6	3	2017-05-15	10:20:00	5594	0	60	0.51
CA003	6	3	2017-05-15	10:20:00	5980	1	60	0.51
CA003	6	3	2017-05-15	10:20:00	44254	0	60	0.51
CA003	6	3	2017-05-15	10:20:00	5586	0	60	0.51
CA003	6	3	2017-05-15	10:20:00	44578	0	60	0.51
CA003	6	3	2017-05-15	10:20:00	42738	0	60	0.51
CA003	6	3	2017-05-15	10:20:00	7969	0	60	0.51
CA003	6	3	2017-05-15	10:20:00	45131	0	60	0.51
CA003	6	3	2017-05-15	10:20:00	5382	0	60	0.51
CA003	6	3	2017-05-15	10:20:00	44699	0	60	0.51
CA003	6	3	2017-05-15	10:20:00	5036	0	60	0.51
CA003	6	3	2017-05-15	10:20:00	39376	0	60	0.51
CA003	6	3	2017-05-15	10:20:00	43990	0	60	0.51
CA003	3	3	2017-05-15	12:00:00	9368	2	66	0.41
CA003	3	3	2017-05-15	12:00:00	9635	6	66	0.41
CA003	3	3	2017-05-15	12:00:00	9276	7	66	0.41
CA003	3	3	2017-05-15	12:00:00	50043	0	66	0.41
CA003	3	3	2017-05-15	12:00:00	9310	2	66	0.41
CA003	3	3	2017-05-15	12:00:00	50090	1	66	0.41
CA003	3	3	2017-05-15	12:00:00	9211	1	66	0.41
CA003	3	3	2017-05-15	12:00:00	9223	0	66	0.41
CA003	3	3	2017-05-15	12:00:00	9479	1	66	0.41
CA003	3	3	2017-05-15	12:00:00	9663	3	66	0.41
CA003	3	3	2017-05-15	12:00:00	9342	4	66	0.41
CA003	3	3	2017-05-15	12:00:00	47823	2	66	0.41
CA003	3	3	2017-05-15	12:00:00	9163	6	66	0.41
CA003	3	3	2017-05-15	12:00:00	8385	2	66	0.41
CA003	3	3	2017-05-15	12:00:00	9407	5	66	0.41
CA003	6	3	2017-05-15	12:40:00	43860	1	63	0.47
CA003	6	3	2017-05-15	12:40:00	5647	1	63	0.47
CA003	6	3	2017-05-15	12:40:00	8164	0	63	0.47
CA003	6	3	2017-05-15	12:40:00	3134	0	63	0.47
CA003	6	3	2017-05-15	12:40:00	6042	0	63	0.47
CA003	6	3	2017-05-15	12:40:00	7859	0	63	0.47
CA003	6	3	2017-05-15	12:40:00	8403	0	63	0.47
CA003	6	3	2017-05-15	12:40:00	44643	0	63	0.47
CA003	6	3	2017-05-15	12:40:00	9164	0	63	0.47
CA003	6	3	2017-05-15	12:40:00	5843	0	63	0.47
CA003	6	3	2017-05-15	12:40:00	43505	0	63	0.47
CA003	6	3	2017-05-15	12:40:00	4588	1	63	0.47
CA003	6	3	2017-05-15	12:40:00	3860	0	63	0.47
CA003	6	3	2017-05-15	12:40:00	5926	2	63	0.47
CA003	6	3	2017-05-15	12:40:00	44032	17	63	0.47
CA003	11	3	2017-05-15	13:00:00	38280	3	63	0.47
CA003	11	3	2017-05-15	13:00:00	5040	2	63	0.47
CA003	11	3	2017-05-15	13:00:00	38813	1	63	0.47
CA003	11	3	2017-05-15	13:00:00	39138	0	63	0.47
CA003	11	3	2017-05-15	13:00:00	34639	0	63	0.47
CA003	11	3	2017-05-15	13:00:00	39496	0	63	0.47
CA003	11	3	2017-05-15	13:00:00	39424	0	63	0.47
CA003	11	3	2017-05-15	13:00:00	4963	0	63	0.47
CA003	11	3	2017-05-15	13:00:00	7392	0	63	0.47
CA003	11	3	2017-05-15	13:00:00	265859	1	63	0.47
CA003	11	3	2017-05-15	13:00:00	37456	0	63	0.47
CA003	11	3	2017-05-15	13:00:00	8941	1	63	0.47
CA003	11	3	2017-05-15	13:00:00	37329	0	63	0.47
CA003	11	3	2017-05-15	13:00:00	38207	0	63	0.47
CA003	11	3	2017-05-15	13:00:00	36028	1	63	0.47
CA003	11	4	2017-05-22	09:00:00	4488	0	67	0.57
CA003	11	4	2017-05-22	09:00:00	7450	0	67	0.57
CA003	11	4	2017-05-22	09:00:00	39894	0	67	0.57
CA003	11	4	2017-05-22	09:00:00	4900	1	67	0.57
CA003	11	4	2017-05-22	09:00:00	39597	0	67	0.57
CA003	11	4	2017-05-22	09:00:00	43634	0	67	0.57
CA003	11	4	2017-05-22	09:00:00	4425	0	67	0.57
CA003	11	4	2017-05-22	09:00:00	37729	0	67	0.57
CA003	11	4	2017-05-22	09:00:00	42429	0	67	0.57
CA003	11	4	2017-05-22	09:00:00	5600	0	67	0.57
CA003	11	4	2017-05-22	09:00:00	5730	0	67	0.57
CA003	11	4	2017-05-22	09:00:00	44663	0	67	0.57
CA003	11	4	2017-05-22	09:00:00	5762	0	67	0.57
CA003	11	4	2017-05-22	09:00:00	40482	0	67	0.57
CA003	11	4	2017-05-22	09:00:00	5085	2	67	0.57
CA003	6	4	2017-05-22	09:15:00	5172	0	67	0.56
CA003	6	4	2017-05-22	09:15:00	44148	3	67	0.56
CA003	6	4	2017-05-22	09:15:00	5527	0	67	0.56
CA003	6	4	2017-05-22	09:15:00	4777	0	67	0.56
CA003	6	4	2017-05-22	09:15:00	45913	0	67	0.56
CA003	6	4	2017-05-22	09:15:00		0	67	0.56
CA003	6	4	2017-05-22	09:15:00	45595	0	67	0.56
CA003	6	4	2017-05-22	09:15:00	5117	1	67	0.56
CA003	6	4	2017-05-22	09:15:00	4444	0	67	0.56
CA003	6	4	2017-05-22	09:15:00		2	67	0.56
CA003	6	4	2017-05-22	09:15:00	5896	0	67	0.56
CA003	6	4	2017-05-22	09:15:00	8725	1	67	0.56
CA003	6	4	2017-05-22	09:15:00	5807	0	67	0.56
CA003	6	4	2017-05-22	09:15:00	5887	1	67	0.56
CA003	6	4	2017-05-22	09:15:00	44602	0	67	0.56
CA003	3	4	2017-05-22	09:37:00	50282	8	67	0.55
CA003	3	4	2017-05-22	09:37:00	50030	3	67	0.55
CA003	3	4	2017-05-22	09:37:00	9385	3	67	0.55
CA003	3	4	2017-05-22	09:37:00	9727	4	67	0.55
CA003	3	4	2017-05-22	09:37:00	9374	1	67	0.55
CA003	3	4	2017-05-22	09:37:00	50044	1	67	0.55
CA003	3	4	2017-05-22	09:37:00	47823	1	67	0.55
CA003	3	4	2017-05-22	09:37:00	49543	2	67	0.55
CA003	3	4	2017-05-22	09:37:00	9840	4	67	0.55
CA003	3	4	2017-05-22	09:37:00	9903	0	67	0.55
CA003	3	4	2017-05-22	09:37:00	9147	2	67	0.55
CA003	3	4	2017-05-22	09:37:00	9825	2	67	0.55
CA003	3	4	2017-05-22	09:37:00	8477	1	67	0.55
CA003	3	4	2017-05-22	09:37:00		5	67	0.55
CA003	3	4	2017-05-22	09:37:00	8954	4	67	0.55
CA003	3	4	2017-05-22	12:10:00	9365	4	90	0.3
CA003	3	4	2017-05-22	12:10:00	50035	5	90	0.3
CA003	3	4	2017-05-22	12:10:00	50240	7	90	0.3
CA003	3	4	2017-05-22	12:10:00	50101	5	90	0.3
CA003	3	4	2017-05-22	12:10:00	4199	3	90	0.3
CA003	3	4	2017-05-22	12:10:00	9631	2	90	0.3
CA003	3	4	2017-05-22	12:10:00	9379	2	90	0.3
CA003	3	4	2017-05-22	12:10:00	8199	4	90	0.3
CA003	3	4	2017-05-22	12:10:00	9104	0	90	0.3
CA003	3	4	2017-05-22	12:10:00	9896	1	90	0.3
CA003	3	4	2017-05-22	12:10:00	6608	0	90	0.3
CA003	3	4	2017-05-22	12:10:00	9481	0	90	0.3
CA003	3	4	2017-05-22	12:10:00	9379	3	90	0.3
CA003	3	4	2017-05-22	12:10:00	9479	5	90	0.3
CA003	3	4	2017-05-22	12:10:00	8787	3	90	0.3
CA003	6	4	2017-05-22	12:45:00	6190	0	95	0.27
CA003	6	4	2017-05-22	12:45:00	4385	3	95	0.27
CA003	6	4	2017-05-22	12:45:00	9322	1	95	0.27
CA003	6	4	2017-05-22	12:45:00	6195	1	95	0.27
CA003	6	4	2017-05-22	12:45:00	6104	0	95	0.27
CA003	6	4	2017-05-22	12:45:00	7859	0	95	0.27
CA003	6	4	2017-05-22	12:45:00	44073	0	95	0.27
CA003	6	4	2017-05-22	12:45:00	40143	0	95	0.27
CA003	6	4	2017-05-22	12:45:00	39501	0	95	0.27
CA003	6	4	2017-05-22	12:45:00	5433	0	95	0.27
CA003	6	4	2017-05-22	12:45:00	46187	0	95	0.27
CA003	6	4	2017-05-22	12:45:00	5274	1	95	0.27
CA003	6	4	2017-05-22	12:45:00	4876	1	95	0.27
CA003	6	4	2017-05-22	12:45:00	50154	0	95	0.27
CA003	6	4	2017-05-22	12:45:00		4	95	0.27
CA003	11	4	2017-05-22	13:50:00	43634	0	96	0.24
CA003	11	4	2017-05-22	13:50:00	44103	2	96	0.24
CA003	11	4	2017-05-22	13:50:00	38432	0	96	0.24
CA003	11	4	2017-05-22	13:50:00	8676	0	96	0.24
CA003	11	4	2017-05-22	13:50:00	6085	0	96	0.24
CA003	11	4	2017-05-22	13:50:00	5225	0	96	0.24
CA003	11	4	2017-05-22	13:50:00	1052	0	96	0.24
CA003	11	4	2017-05-22	13:50:00	8706	0	96	0.24
CA003	11	4	2017-05-22	13:50:00	6355	0	96	0.24
CA003	11	4	2017-05-22	13:50:00	6859	0	96	0.24
CA003	11	4	2017-05-22	13:50:00	4824	1	96	0.24
CA003	11	4	2017-05-22	13:50:00	4707	0	96	0.24
CA003	11	4	2017-05-22	13:50:00	45149	0	96	0.24
CA003	11	4	2017-05-22	13:50:00		0	96	0.24
CA003	11	4	2017-05-22	13:50:00		0	96	0.24
CA003	11	5	2017-05-29	09:10:00	40482	1	72	0.6
CA003	11	5	2017-05-29	09:10:00	5583	0	72	0.6
CA003	11	5	2017-05-29	09:10:00	43140	0	72	0.6
CA003	11	5	2017-05-29	09:10:00	5757	0	72	0.6
CA003	11	5	2017-05-29	09:10:00	42259	0	72	0.6
CA003	11	5	2017-05-29	09:10:00	4317	0	72	0.6
CA003	11	5	2017-05-29	09:10:00	3907	0	72	0.6
CA003	11	5	2017-05-29	09:10:00	4425	0	72	0.6
CA003	11	5	2017-05-29	09:10:00	37427	0	72	0.6
CA003	11	5	2017-05-29	09:10:00	4221	1	72	0.6
CA003	11	5	2017-05-29	09:10:00	37456	1	72	0.6
CA003	11	5	2017-05-29	09:10:00	38189	0	72	0.6
CA003	11	5	2017-05-29	09:10:00	5811	0	72	0.6
CA003	11	5	2017-05-29	09:10:00	45244	0	72	0.6
CA003	11	5	2017-05-29	09:10:00	7954	0	72	0.6
CA003	3	5	2017-05-29	09:50:00	9727	4	75	0.48
CA003	3	5	2017-05-29	09:50:00	9413	3	75	0.48
CA003	3	5	2017-05-29	09:50:00	7720	2	75	0.48
CA003	3	5	2017-05-29	09:50:00	9903	8	75	0.48
CA003	3	5	2017-05-29	09:50:00	50034	5	75	0.48
CA003	3	5	2017-05-29	09:50:00	9849	9	75	0.48
CA003	3	5	2017-05-29	09:50:00	9191	8	75	0.48
CA003	3	5	2017-05-29	09:50:00	9338	0	75	0.48
CA003	3	5	2017-05-29	09:50:00	9646	3	75	0.48
CA003	3	5	2017-05-29	09:50:00	224	3	75	0.48
CA003	3	5	2017-05-29	09:50:00	9374	2	75	0.48
CA003	3	5	2017-05-29	09:50:00	9452	0	75	0.48
CA003	3	5	2017-05-29	09:50:00	9413	2	75	0.48
CA003	3	5	2017-05-29	09:50:00	9193	1	75	0.48
CA003	3	5	2017-05-29	09:50:00	9458	4	75	0.48
CA003	6	5	2017-05-29	10:20:00	5534	6	75	0.56
CA003	6	5	2017-05-29	10:20:00	45210	1	75	0.56
CA003	6	5	2017-05-29	10:20:00	7583	3	75	0.56
CA003	6	5	2017-05-29	10:20:00	8466	1	75	0.56
CA003	6	5	2017-05-29	10:20:00	46187	0	75	0.56
CA003	6	5	2017-05-29	10:20:00	44812	0	75	0.56
CA003	6	5	2017-05-29	10:20:00	5527	1	75	0.56
CA003	6	5	2017-05-29	10:20:00	5354	0	75	0.56
CA003	6	5	2017-05-29	10:20:00	5399	0	75	0.56
CA003	6	5	2017-05-29	10:20:00	6115	0	75	0.56
CA003	6	5	2017-05-29	10:20:00	44699	1	75	0.56
CA003	6	5	2017-05-29	10:20:00	5833	1	75	0.56
CA003	6	5	2017-05-29	10:20:00	6042	0	75	0.56
CA003	6	5	2017-05-29	10:20:00	43886	1	75	0.56
CA003	6	5	2017-05-29	10:20:00	5889	2	75	0.56
CA003	11	5	2017-05-29	12:00:00	39386	1	83	0.44
CA003	11	5	2017-05-29	12:00:00	5757	2	83	0.44
CA003	11	5	2017-05-29	12:00:00	37729	2	83	0.44
CA003	11	5	2017-05-29	12:00:00	39423	0	83	0.44
CA003	11	5	2017-05-29	12:00:00	38779	0	83	0.44
CA003	11	5	2017-05-29	12:00:00	1351	0	83	0.44
CA003	11	5	2017-05-29	12:00:00	37427	0	83	0.44
CA003	11	5	2017-05-29	12:00:00	40142	0	83	0.44
CA003	11	5	2017-05-29	12:00:00	36028	0	83	0.44
CA003	11	5	2017-05-29	12:00:00	4172	1	83	0.44
CA003	11	5	2017-05-29	12:00:00	4475	0	83	0.44
CA003	11	5	2017-05-29	12:00:00		0	83	0.44
CA003	11	5	2017-05-29	12:00:00	44615	0	83	0.44
CA003	11	5	2017-05-29	12:00:00	43140	0	83	0.44
CA003	11	5	2017-05-29	12:00:00		0	83	0.44
CA003	6	5	2017-05-29	12:40:00	2115	3	83	0.47
CA003	6	5	2017-05-29	12:40:00	46526	1	83	0.47
CA003	6	5	2017-05-29	12:40:00	5395	2	83	0.47
CA003	6	5	2017-05-29	12:40:00	6190	1	83	0.47
CA003	6	5	2017-05-29	12:40:00	40143	0	83	0.47
CA003	6	5	2017-05-29	12:40:00	43860	0	83	0.47
CA003	6	5	2017-05-29	12:40:00	5903	0	83	0.47
CA003	6	5	2017-05-29	12:40:00	44660	0	83	0.47
CA003	6	5	2017-05-29	12:40:00	42738	0	83	0.47
CA003	6	5	2017-05-29	12:40:00	5518	0	83	0.47
CA003	6	5	2017-05-29	12:40:00	41311	0	83	0.47
CA003	6	5	2017-05-29	12:40:00	5833	0	83	0.47
CA003	6	5	2017-05-29	12:40:00	5903	0	83	0.47
CA003	6	5	2017-05-29	12:40:00		0	83	0.47
CA003	6	5	2017-05-29	12:40:00		0	83	0.47
CA003	3	5	2017-05-29	13:00:00	50034	1	88	0.36
CA003	3	5	2017-05-29	13:00:00	50296	1	88	0.36
CA003	3	5	2017-05-29	13:00:00	9374	0	88	0.36
CA003	3	5	2017-05-29	13:00:00	9710	1	88	0.36
CA003	3	5	2017-05-29	13:00:00	50156	0	88	0.36
CA003	3	5	2017-05-29	13:00:00	9125	2	88	0.36
CA003	3	5	2017-05-29	13:00:00	50154	0	88	0.36
CA003	3	5	2017-05-29	13:00:00	8979	0	88	0.36
CA003	3	5	2017-05-29	13:00:00	9825	1	88	0.36
CA003	3	5	2017-05-29	13:00:00	9191	0	88	0.36
CA003	3	5	2017-05-29	13:00:00	50156	0	88	0.36
CA003	3	5	2017-05-29	13:00:00	9913	1	88	0.36
CA003	3	5	2017-05-29	13:00:00	9410	0	88	0.36
CA003	3	5	2017-05-29	13:00:00	9887	0	88	0.36
CA003	3	5	2017-05-29	13:00:00	9880	3	88	0.36
CA003	11	6	2017-06-05	09:00:00	42429	0	72	0.31
CA003	11	6	2017-06-05	09:00:00	5215	0	72	0.31
CA003	11	6	2017-06-05	09:00:00	8922	1	72	0.31
CA003	11	6	2017-06-05	09:00:00	44608	1	72	0.31
CA003	11	6	2017-06-05	09:00:00	6523	2	72	0.31
CA003	11	6	2017-06-05	09:00:00	44663	0	72	0.31
CA003	11	6	2017-06-05	09:00:00	26704	0	72	0.31
CA003	11	6	2017-06-05	09:00:00	41090	1	72	0.31
CA003	11	6	2017-06-05	09:00:00	3117	0	72	0.31
CA003	11	6	2017-06-05	09:00:00	36941	0	72	0.31
CA003	11	6	2017-06-05	09:00:00	4881	1	72	0.31
CA003	11	6	2017-06-05	09:00:00	37502	0	72	0.31
CA003	11	6	2017-06-05	09:00:00	41528	2	72	0.31
CA003	11	6	2017-06-05	09:00:00	44103	4	72	0.31
CA003	11	6	2017-06-05	09:00:00	42697	1	72	0.31
CA003	3	6	2017-06-05	09:35:00	9217	4	72	0.31
CA003	3	6	2017-06-05	09:35:00	47823	2	72	0.31
CA003	3	6	2017-06-05	09:35:00	50010	2	72	0.31
CA003	3	6	2017-06-05	09:35:00	9909	0	72	0.31
CA003	3	6	2017-06-05	09:35:00	9859	5	72	0.31
CA003	3	6	2017-06-05	09:35:00	50107	2	72	0.31
CA003	3	6	2017-06-05	09:35:00	50106	2	72	0.31
CA003	3	6	2017-06-05	09:35:00	50046	3	72	0.31
CA003	3	6	2017-06-05	09:35:00	9635	3	72	0.31
CA003	3	6	2017-06-05	09:35:00	50240	2	72	0.31
CA003	3	6	2017-06-05	09:35:00	50069	3	72	0.31
CA003	3	6	2017-06-05	09:35:00	50114	4	72	0.31
CA003	3	6	2017-06-05	09:35:00	50034	3	72	0.31
CA003	3	6	2017-06-05	09:35:00		2	72	0.31
CA003	3	6	2017-06-05	09:35:00	9415	2	72	0.31
CA003	6	6	2017-06-05	10:25:00	4536	0	80	0.22
CA003	6	6	2017-06-05	10:25:00	4534	1	80	0.22
CA003	6	6	2017-06-05	10:25:00	5654	0	80	0.22
CA003	6	6	2017-06-05	10:25:00	5896	3	80	0.22
CA003	6	6	2017-06-05	10:25:00	5223	2	80	0.22
CA003	6	6	2017-06-05	10:25:00	4152	0	80	0.22
CA003	6	6	2017-06-05	10:25:00	46397	0	80	0.22
CA003	6	6	2017-06-05	10:25:00	37818	0	80	0.22
CA003	6	6	2017-06-05	10:25:00	44008	0	80	0.22
CA003	6	6	2017-06-05	10:25:00	5537	0	80	0.22
CA003	6	6	2017-06-05	10:25:00	5172	1	80	0.22
CA003	6	6	2017-06-05	10:25:00	42738	0	80	0.22
CA003	6	6	2017-06-05	10:25:00	5433	0	80	0.22
CA003	6	6	2017-06-05	10:25:00	5547	0	80	0.22
CA003	6	6	2017-06-05	10:25:00	5669	0	80	0.22
CA003	3	6	2017-06-05	12:20:00	8929	5	86	0.19
CA003	3	6	2017-06-05	12:20:00	50135	8	86	0.19
CA003	3	6	2017-06-05	12:20:00	9137	9	86	0.19
CA003	3	6	2017-06-05	12:20:00	9163	4	86	0.19
CA003	3	6	2017-06-05	12:20:00	9385	3	86	0.19
CA003	3	6	2017-06-05	12:20:00	50220	3	86	0.19
CA003	3	6	2017-06-05	12:20:00	9479	1	86	0.19
CA003	3	6	2017-06-05	12:20:00	50073	0	86	0.19
CA003	3	6	2017-06-05	12:20:00	9812	0	86	0.19
CA003	3	6	2017-06-05	12:20:00	9876	1	86	0.19
CA003	3	6	2017-06-05	12:20:00	9345	1	86	0.19
CA003	3	6	2017-06-05	12:20:00	46563	1	86	0.19
CA003	3	6	2017-06-05	12:20:00	50000	3	86	0.19
CA003	3	6	2017-06-05	12:20:00	9374	4	86	0.19
CA003	3	6	2017-06-05	12:20:00	47823	14	86	0.19
CA003	6	6	2017-06-05	12:45:00	45377	3	86	0.19
CA003	6	6	2017-06-05	12:45:00	44954	1	86	0.19
CA003	6	6	2017-06-05	12:45:00	45923	1	86	0.19
CA003	6	6	2017-06-05	12:45:00	5696	0	86	0.19
CA003	6	6	2017-06-05	12:45:00	3488	0	86	0.19
CA003	6	6	2017-06-05	12:45:00	6190	0	86	0.19
CA003	6	6	2017-06-05	12:45:00	40143	1	86	0.19
CA003	6	6	2017-06-05	12:45:00	6145	1	86	0.19
CA003	6	6	2017-06-05	12:45:00	44032	1	86	0.19
CA003	6	6	2017-06-05	12:45:00	43701	0	86	0.19
CA003	6	6	2017-06-05	12:45:00	40930	0	86	0.19
CA003	6	6	2017-06-05	12:45:00	6215	0	86	0.19
CA003	6	6	2017-06-05	12:45:00		2	86	0.19
CA003	6	6	2017-06-05	12:45:00		0	86	0.19
CA003	6	6	2017-06-05	12:45:00	44841	0	86	0.19
CA003	11	6	2017-06-05	13:35:00	35346	1	85	0.26
CA003	11	6	2017-06-05	13:35:00	9382	0	85	0.26
CA003	11	6	2017-06-05	13:35:00	7456	0	85	0.26
CA003	11	6	2017-06-05	13:35:00	39894	1	85	0.26
CA003	11	6	2017-06-05	13:35:00	39117	0	85	0.26
CA003	11	6	2017-06-05	13:35:00	36941	0	85	0.26
CA003	11	6	2017-06-05	13:35:00	5668	0	85	0.26
CA003	11	6	2017-06-05	13:35:00	8268	0	85	0.26
CA003	11	6	2017-06-05	13:35:00	8361	0	85	0.26
CA003	11	6	2017-06-05	13:35:00	4576	0	85	0.26
CA003	11	6	2017-06-05	13:35:00	36028	0	85	0.26
CA003	11	6	2017-06-05	13:35:00	44608	0	85	0.26
CA003	11	6	2017-06-05	13:35:00	9463	2	85	0.26
CA003	11	6	2017-06-05	13:35:00	38110	4	85	0.26
CA003	11	6	2017-06-05	13:35:00	36868	2	85	0.26
CA003	11	7	2017-06-12	09:05:00	36028	0	60	0.59
CA003	11	7	2017-06-12	09:05:00	42429	0	60	0.59
CA003	11	7	2017-06-12	09:05:00	5055	1	60	0.59
CA003	11	7	2017-06-12	09:05:00	5762	0	60	0.59
CA003	11	7	2017-06-12	09:05:00	41833	1	60	0.59
CA003	11	7	2017-06-12	09:05:00	5600	0	60	0.59
CA003	11	7	2017-06-12	09:05:00	7822	0	60	0.59
CA003	11	7	2017-06-12	09:05:00	44103	0	60	0.59
CA003	11	7	2017-06-12	09:05:00	36941	1	60	0.59
CA003	11	7	2017-06-12	09:05:00	40057	1	60	0.59
CA003	11	7	2017-06-12	09:05:00	37937	0	60	0.59
CA003	11	7	2017-06-12	09:05:00	41528	0	60	0.59
CA003	11	7	2017-06-12	09:05:00	3341	1	60	0.59
CA003	11	7	2017-06-12	09:05:00	3117	0	60	0.59
CA003	11	7	2017-06-12	09:05:00	37456	0	60	0.59
CA003	3	7	2017-06-12	09:42:00	50095	1	60	0.59
CA003	3	7	2017-06-12	09:42:00	8371	2	60	0.59
CA003	3	7	2017-06-12	09:42:00	49984	0	60	0.59
CA003	3	7	2017-06-12	09:42:00	9413	0	60	0.59
CA003	3	7	2017-06-12	09:42:00	9931	3	60	0.59
CA003	3	7	2017-06-12	09:42:00	9727	1	60	0.59
CA003	3	7	2017-06-12	09:42:00	9687	0	60	0.59
CA003	3	7	2017-06-12	09:42:00	9918	2	60	0.59
CA003	3	7	2017-06-12	09:42:00	8997	8	60	0.59
CA003	3	7	2017-06-12	09:42:00	49543	0	60	0.59
CA003	3	7	2017-06-12	09:42:00	9193	0	60	0.59
CA003	3	7	2017-06-12	09:42:00	9774	0	60	0.59
CA003	3	7	2017-06-12	09:42:00	9915	2	60	0.59
CA003	3	7	2017-06-12	09:42:00	50044	1	60	0.59
CA003	3	7	2017-06-12	09:42:00	8787	4	60	0.59
CA003	6	7	2017-06-12	10:20:00	43953	0	62	0.51
CA003	6	7	2017-06-12	10:20:00	6122	1	62	0.51
CA003	6	7	2017-06-12	10:20:00	5696	0	62	0.51
CA003	6	7	2017-06-12	10:20:00	8486	0	62	0.51
CA003	6	7	2017-06-12	10:20:00	4336	0	62	0.51
CA003	6	7	2017-06-12	10:20:00	5839	0	62	0.51
CA003	6	7	2017-06-12	10:20:00	44916	0	62	0.51
CA003	6	7	2017-06-12	10:20:00	5924	0	62	0.51
CA003	6	7	2017-06-12	10:20:00	4965	0	62	0.51
CA003	6	7	2017-06-12	10:20:00	49841	0	62	0.51
CA003	6	7	2017-06-12	10:20:00	45815	0	62	0.51
CA003	6	7	2017-06-12	10:20:00	45052	0	62	0.51
CA003	6	7	2017-06-12	10:20:00	5807	0	62	0.51
CA003	6	7	2017-06-12	10:20:00	43892	0	62	0.51
CA003	6	7	2017-06-12	10:20:00	44059	0	62	0.51
CA003	3	7	2017-06-12	12:30:00	409	5	68	0.38
CA003	3	7	2017-06-12	12:30:00	50143	2	68	0.38
CA003	3	7	2017-06-12	12:30:00	50053	6	68	0.38
CA003	3	7	2017-06-12	12:30:00	50127	5	68	0.38
CA003	3	7	2017-06-12	12:30:00	50029	7	68	0.38
CA003	3	7	2017-06-12	12:30:00	9809	11	68	0.38
CA003	3	7	2017-06-12	12:30:00	5015	0	68	0.38
CA003	3	7	2017-06-12	12:30:00	429	8	68	0.38
CA003	3	7	2017-06-12	12:30:00	50044	2	68	0.38
CA003	3	7	2017-06-12	12:30:00	50341	6	68	0.38
CA003	3	7	2017-06-12	12:30:00	9224	2	68	0.38
CA003	3	7	2017-06-12	12:30:00	50030	3	68	0.38
CA003	3	7	2017-06-12	12:30:00	397	6	68	0.38
CA003	3	7	2017-06-12	12:30:00	9886	5	68	0.38
CA003	3	7	2017-06-12	12:30:00	9500	5	68	0.38
CA003	6	7	2017-06-12	13:10:00	6406	4	71	0.37
CA003	6	7	2017-06-12	13:10:00	4403	5	71	0.37
CA003	6	7	2017-06-12	13:10:00	4385	1	71	0.37
CA003	6	7	2017-06-12	13:10:00	43488	0	71	0.37
CA003	6	7	2017-06-12	13:10:00	40143	0	71	0.37
CA003	6	7	2017-06-12	13:10:00	6214	2	71	0.37
CA003	6	7	2017-06-12	13:10:00	6113	0	71	0.37
CA003	6	7	2017-06-12	13:10:00	6122	1	71	0.37
CA003	6	7	2017-06-12	13:10:00	6214	0	71	0.37
CA003	6	7	2017-06-12	13:10:00		0	71	0.37
CA003	6	7	2017-06-12	13:10:00	38304	1	71	0.37
CA003	6	7	2017-06-12	13:10:00	44738	1	71	0.37
CA003	6	7	2017-06-12	13:10:00	5621	0	71	0.37
CA003	6	7	2017-06-12	13:10:00	8392	1	71	0.37
CA003	6	7	2017-06-12	13:10:00	4444	2	71	0.37
CA003	11	7	2017-06-12	13:30:00	45149	0	71	0.4
CA003	11	7	2017-06-12	13:30:00	39568	2	71	0.4
CA003	11	7	2017-06-12	13:30:00	44891	1	71	0.4
CA003	11	7	2017-06-12	13:30:00	7329	1	71	0.4
CA003	11	7	2017-06-12	13:30:00	39423	0	71	0.4
CA003	11	7	2017-06-12	13:30:00	5762	0	71	0.4
CA003	11	7	2017-06-12	13:30:00	5600	0	71	0.4
CA003	11	7	2017-06-12	13:30:00	26859	0	71	0.4
CA003	11	7	2017-06-12	13:30:00	8922	7	71	0.4
CA003	11	7	2017-06-12	13:30:00	5382	0	71	0.4
CA003	11	7	2017-06-12	13:30:00	8980	3	71	0.4
CA003	11	7	2017-06-12	13:30:00	28269	1	71	0.4
CA003	11	7	2017-06-12	13:30:00	37114	1	71	0.4
CA003	11	7	2017-06-12	13:30:00	5758	0	71	0.4
CA003	11	7	2017-06-12	13:30:00	44608	2	71	0.4
CA003	3	8	2017-06-19	09:25:00	9750	2	89	0.38
CA003	3	8	2017-06-19	09:25:00	50280	2	89	0.38
CA003	3	8	2017-06-19	09:25:00	9859	8	89	0.38
CA003	3	8	2017-06-19	09:25:00	50226	6	89	0.38
CA003	3	8	2017-06-19	09:25:00	9217	3	89	0.38
CA003	3	8	2017-06-19	09:25:00	515	2	89	0.38
CA003	3	8	2017-06-19	09:25:00	438	4	89	0.38
CA003	3	8	2017-06-19	09:25:00	9757	2	89	0.38
CA003	3	8	2017-06-19	09:25:00	5979	3	89	0.38
CA003	3	8	2017-06-19	09:25:00	50029	9	89	0.38
CA003	3	8	2017-06-19	09:25:00	50070	5	89	0.38
CA003	3	8	2017-06-19	09:25:00	429	6	89	0.38
CA003	3	8	2017-06-19	09:25:00	50135	4	89	0.38
CA003	3	8	2017-06-19	09:25:00	409	5	89	0.38
CA003	3	8	2017-06-19	09:25:00	50298	5	89	0.38
CA003	11	8	2017-06-19	09:50:00	42827	0	93	0.39
CA003	11	8	2017-06-19	09:50:00	44358	5	93	0.39
CA003	11	8	2017-06-19	09:50:00	42429	0	93	0.39
CA003	11	8	2017-06-19	09:50:00	38946	0	93	0.39
CA003	11	8	2017-06-19	09:50:00	4824	3	93	0.39
CA003	11	8	2017-06-19	09:50:00	41090	0	93	0.39
CA003	11	8	2017-06-19	09:50:00	41254	1	93	0.39
CA003	11	8	2017-06-19	09:50:00	39092	2	93	0.39
CA003	11	8	2017-06-19	09:50:00	41171	0	93	0.39
CA003	11	8	2017-06-19	09:50:00	40347	1	93	0.39
CA003	11	8	2017-06-19	09:50:00	39142	0	93	0.39
CA003	11	8	2017-06-19	09:50:00	37727	1	93	0.39
CA003	11	8	2017-06-19	09:50:00	43113	0	93	0.39
CA003	11	8	2017-06-19	09:50:00	37427	0	93	0.39
CA003	11	8	2017-06-19	09:50:00	35803	0	93	0.39
CA003	6	8	2017-06-19	10:10:00	44954	1	93	0.39
CA003	6	8	2017-06-19	10:10:00	7354	0	93	0.39
CA003	6	8	2017-06-19	10:10:00	6880	1	93	0.39
CA003	6	8	2017-06-19	10:10:00	4908	2	93	0.39
CA003	6	8	2017-06-19	10:10:00	6399	2	93	0.39
CA003	6	8	2017-06-19	10:10:00	8443	0	93	0.39
CA003	6	8	2017-06-19	10:10:00	5223	0	93	0.39
CA003	6	8	2017-06-19	10:10:00	40930	4	93	0.39
CA003	6	8	2017-06-19	10:10:00	44951	0	93	0.39
CA003	6	8	2017-06-19	10:10:00	4812	0	93	0.39
CA003	6	8	2017-06-19	10:10:00	49941	1	93	0.39
CA003	6	8	2017-06-19	10:10:00	37818	1	93	0.39
CA003	6	8	2017-06-19	10:10:00	4402	0	93	0.39
CA003	6	8	2017-06-19	10:10:00	42738	0	93	0.39
CA003	6	8	2017-06-19	10:10:00	45293	1	93	0.39
CA003	3	8	2017-06-19	12:20:00	9929	3	101	0.33
CA003	3	8	2017-06-19	12:20:00	49857	4	101	0.33
CA003	3	8	2017-06-19	12:20:00	9834	2	101	0.33
CA003	3	8	2017-06-19	12:20:00	397	2	101	0.33
CA003	3	8	2017-06-19	12:20:00	50320	3	101	0.33
CA003	3	8	2017-06-19	12:20:00	428	0	101	0.33
CA003	3	8	2017-06-19	12:20:00	50035	2	101	0.33
CA003	3	8	2017-06-19	12:20:00	50106	0	101	0.33
CA003	3	8	2017-06-19	12:20:00	9827	2	101	0.33
CA003	3	8	2017-06-19	12:20:00	49558	2	101	0.33
CA003	3	8	2017-06-19	12:20:00	50383	5	101	0.33
CA003	3	8	2017-06-19	12:20:00	50271	0	101	0.33
CA003	3	8	2017-06-19	12:20:00	9972	2	101	0.33
CA003	3	8	2017-06-19	12:20:00	50226	1	101	0.33
CA003	3	8	2017-06-19	12:20:00	50341	0	101	0.33
CA003	6	8	2017-06-19	12:35:00	6172	0	101	0.33
CA003	6	8	2017-06-19	12:35:00	4991	0	101	0.33
CA003	6	8	2017-06-19	12:35:00	5127	0	101	0.33
CA003	6	8	2017-06-19	12:35:00	9037	0	101	0.33
CA003	6	8	2017-06-19	12:35:00	44965	0	101	0.33
CA003	6	8	2017-06-19	12:35:00	3134	0	101	0.33
CA003	6	8	2017-06-19	12:35:00	4755	0	101	0.33
CA003	6	8	2017-06-19	12:35:00	43399	0	101	0.33
CA003	6	8	2017-06-19	12:35:00	45266	0	101	0.33
CA003	6	8	2017-06-19	12:35:00	8092	0	101	0.33
CA003	6	8	2017-06-19	12:35:00	38304	0	101	0.33
CA003	6	8	2017-06-19	12:35:00	39376	2	101	0.33
CA003	6	8	2017-06-19	12:35:00	43220	1	101	0.33
CA003	6	8	2017-06-19	12:35:00	8154	0	101	0.33
CA003	6	8	2017-06-19	12:35:00	8759	1	101	0.33
CA003	11	8	2017-06-19	13:55:00	8706	0	106	0.28
CA003	11	8	2017-06-19	13:55:00	40347	0	106	0.28
CA003	11	8	2017-06-19	13:55:00	45737	0	106	0.28
CA003	11	8	2017-06-19	13:55:00	5916	0	106	0.28
CA003	11	8	2017-06-19	13:55:00	40766	0	106	0.28
CA003	11	8	2017-06-19	13:55:00	7872	0	106	0.28
CA003	11	8	2017-06-19	13:55:00	45345	0	106	0.28
CA003	11	8	2017-06-19	13:55:00	40338	0	106	0.28
CA003	11	8	2017-06-19	13:55:00	4963	1	106	0.28
CA003	11	8	2017-06-19	13:55:00	35803	0	106	0.28
CA003	11	8	2017-06-19	13:55:00	42827	0	106	0.28
CA003	11	8	2017-06-19	13:55:00	36941	0	106	0.28
CA003	11	8	2017-06-19	13:55:00	7954	0	106	0.28
CA003	11	8	2017-06-19	13:55:00	42623	2	106	0.28
CA003	11	8	2017-06-19	13:55:00	37534	0	106	0.28
CA003	3	9	2017-06-26	10:00:00	50334	1	81	0.43
CA003	3	9	2017-06-26	10:00:00	50102	2	81	0.43
CA003	3	9	2017-06-26	10:00:00	8509	2	81	0.43
CA003	3	9	2017-06-26	10:00:00	9511	2	81	0.43
CA003	3	9	2017-06-26	10:00:00	9442	0	81	0.43
CA003	3	9	2017-06-26	10:00:00	9953	0	81	0.43
CA003	3	9	2017-06-26	10:00:00	9402	2	81	0.43
CA003	3	9	2017-06-26	10:00:00	50070	3	81	0.43
CA003	3	9	2017-06-26	10:00:00	464	0	81	0.43
CA003	3	9	2017-06-26	10:00:00	9715	9	81	0.43
CA003	3	9	2017-06-26	10:00:00	452	3	81	0.43
CA003	3	9	2017-06-26	10:00:00	9059	3	81	0.43
CA003	3	9	2017-06-26	10:00:00	50218	2	81	0.43
CA003	3	9	2017-06-26	10:00:00	9711	4	81	0.43
CA003	3	9	2017-06-26	10:00:00	9766	5	81	0.43
CA003	6	9	2017-06-26	10:30:00	8086	4	82	0.42
CA003	6	9	2017-06-26	10:30:00	5214	0	82	0.42
CA003	6	9	2017-06-26	10:30:00	9037	3	82	0.42
CA003	6	9	2017-06-26	10:30:00	4314	1	82	0.42
CA003	6	9	2017-06-26	10:30:00	8392	0	82	0.42
CA003	6	9	2017-06-26	10:30:00	6399	0	82	0.42
CA003	6	9	2017-06-26	10:30:00	7980	3	82	0.42
CA003	6	9	2017-06-26	10:30:00	8259	0	82	0.42
CA003	6	9	2017-06-26	10:30:00	6215	0	82	0.42
CA003	6	9	2017-06-26	10:30:00	5274	2	82	0.42
CA003	6	9	2017-06-26	10:30:00	5934	0	82	0.42
CA003	6	9	2017-06-26	10:30:00	8345	0	82	0.42
CA003	6	9	2017-06-26	10:30:00	6841	4	82	0.42
CA003	6	9	2017-06-26	10:30:00	4619	0	82	0.42
CA003	6	9	2017-06-26	10:30:00	41338	0	82	0.42
CA003	11	9	2017-06-26	10:45:00	3888	0	86	0.43
CA003	11	9	2017-06-26	10:45:00	4727	2	86	0.43
CA003	11	9	2017-06-26	10:45:00	44358	0	86	0.43
CA003	11	9	2017-06-26	10:45:00	40644	1	86	0.43
CA003	11	9	2017-06-26	10:45:00	4536	4	86	0.43
CA003	11	9	2017-06-26	10:45:00	44688	1	86	0.43
CA003	11	9	2017-06-26	10:45:00	43629	1	86	0.43
CA003	11	9	2017-06-26	10:45:00	5046	1	86	0.43
CA003	11	9	2017-06-26	10:45:00	4498	0	86	0.43
CA003	11	9	2017-06-26	10:45:00	41918	1	86	0.43
CA003	11	9	2017-06-26	10:45:00	39484	0	86	0.43
CA003	11	9	2017-06-26	10:45:00	6048	0	86	0.43
CA003	11	9	2017-06-26	10:45:00	39152	0	86	0.43
CA003	11	9	2017-06-26	10:45:00	41739	1	86	0.43
CA003	11	9	2017-06-26	10:45:00	34639	0	86	0.43
CA003	3	9	2017-06-26	12:45:00	9450	2	93	29
CA003	3	9	2017-06-26	12:45:00	50336	4	93	0.29
CA003	3	9	2017-06-26	12:45:00	50309	1	93	0.29
CA003	3	9	2017-06-26	12:45:00	50332	0	93	0.29
CA003	3	9	2017-06-26	12:45:00	9511	0	93	0.29
CA003	3	9	2017-06-26	12:45:00	50241	0	93	0.29
CA003	3	9	2017-06-26	12:45:00	49857	1	93	0.29
CA003	3	9	2017-06-26	12:45:00	50091	1	93	0.29
CA003	3	9	2017-06-26	12:45:00	50153	0	93	0.29
CA003	3	9	2017-06-26	12:45:00	420	0	93	0.29
CA003	3	9	2017-06-26	12:45:00	9742	0	93	0.29
CA003	3	9	2017-06-26	12:45:00	9965	0	93	0.29
CA003	3	9	2017-06-26	12:45:00	430	2	93	0.29
CA003	3	9	2017-06-26	12:45:00	515	1	93	0.29
CA003	3	9	2017-06-26	12:45:00	448	0	93	0.29
CA003	6	9	2017-06-26	13:00:00	47710	1	93	0.29
CA003	6	9	2017-06-26	13:00:00	39376	0	93	0.29
CA003	6	9	2017-06-26	13:00:00	7671	0	93	0.29
CA003	6	9	2017-06-26	13:00:00	41413	1	93	0.29
CA003	6	9	2017-06-26	13:00:00	5884	1	93	0.29
CA003	6	9	2017-06-26	13:00:00	44008	0	93	0.29
CA003	6	9	2017-06-26	13:00:00	40216	0	93	0.29
CA003	6	9	2017-06-26	13:00:00	5127	0	93	0.29
CA003	6	9	2017-06-26	13:00:00	46187	2	93	0.29
CA003	6	9	2017-06-26	13:00:00	4588	0	93	0.29
CA003	6	9	2017-06-26	13:00:00	7429	0	93	0.29
CA003	6	9	2017-06-26	13:00:00	6615	0	93	0.29
CA003	6	9	2017-06-26	13:00:00	44729	0	93	0.29
CA003	6	9	2017-06-26	13:00:00	8086	0	93	0.29
CA003	6	9	2017-06-26	13:00:00	45923	0	93	0.29
CA003	11	9	2017-06-26	13:20:00	41949	0	93	0.29
CA003	11	9	2017-06-26	13:20:00	6355	0	93	0.29
CA003	11	9	2017-06-26	13:20:00	38946	0	93	0.29
CA003	11	9	2017-06-26	13:20:00	43953	1	93	0.29
CA003	11	9	2017-06-26	13:20:00	41762	2	93	0.29
CA003	11	9	2017-06-26	13:20:00	41528	0	93	0.29
CA003	11	9	2017-06-26	13:20:00	35429	0	93	0.29
CA003	11	9	2017-06-26	13:20:00	6143	0	93	0.29
CA003	11	9	2017-06-26	13:20:00	40766	0	93	0.29
CA003	11	9	2017-06-26	13:20:00	41984	0	93	0.29
CA003	11	9	2017-06-26	13:20:00	9164	1	93	0.29
CA003	11	9	2017-06-26	13:20:00	8621	0	93	0.29
CA003	11	9	2017-06-26	13:20:00	44688	0	93	0.29
CA003	11	9	2017-06-26	13:20:00	44879	0	93	0.29
CA003	11	9	2017-06-26	13:20:00	9759	1	93	0.29
CA003	11	10	2017-07-03	09:00:00	6120	0	81	0.45
CA003	11	10	2017-07-03	09:00:00	4639	0	81	0.45
CA003	11	10	2017-07-03	09:00:00	41449	0	81	0.45
CA003	11	10	2017-07-03	09:00:00	4727	0	81	0.45
CA003	11	10	2017-07-03	09:00:00	9971	0	81	0.45
CA003	11	10	2017-07-03	09:00:00	38898	0	81	0.45
CA003	11	10	2017-07-03	09:00:00	8046	0	81	0.45
CA003	11	10	2017-07-03	09:00:00	45126	0	81	0.45
CA003	11	10	2017-07-03	09:00:00	43441	0	81	0.45
CA003	11	10	2017-07-03	09:00:00	40551	0	81	0.45
CA003	11	10	2017-07-03	09:00:00	41956	1	81	0.45
CA003	11	10	2017-07-03	09:00:00	41291	0	81	0.45
CA003	11	10	2017-07-03	09:00:00	42697	0	81	0.45
CA003	11	10	2017-07-03	09:00:00	6355	1	81	0.45
CA003	11	10	2017-07-03	09:00:00	40347	1	81	0.45
CA003	3	10	2017-07-03	09:50:00	9766	4	81	0.46
CA003	3	10	2017-07-03	09:50:00	50127	3	81	0.46
CA003	3	10	2017-07-03	09:50:00	49884	6	81	0.46
CA003	3	10	2017-07-03	09:50:00	9943	0	81	0.46
[truncated: 10,085 more rows]

## Sheet: Trap count all dairies
DairyID	Month	Week	WeekStart	WeekEnd	Date	Time	TrapCount_Min	TrapCount_Average	TrapCount_Median	TrapCount_Max	TrapCount_Sum
CA001	May	1	2017-05-02	2017-05-08	2017-05-08	03:15:00	53	59	59	67	295
CA001	May	2	2017-05-09	2017-05-15	2017-05-15	07:15:00	52	290.4	298	473	1452
CA001	May	3	2017-05-16	2017-05-22	2017-05-22	05:45:00	203	440.2	394	683	2201
CA001	May	4	2017-05-23	2017-05-29	2017-05-29	02:25:00	58	405.4	406	610	2027
CA001	June	5	2017-05-30	2017-06-05	2017-06-05	04:55:00	47	292.75	301.5	521	1171
CA001	June	6	2017-06-06	2017-06-12	2017-06-12	11:50:00	17	221.4	291	306	1107
CA001	June	7	2017-06-13	2017-06-19	2017-06-19	09:45:00	41	207	261	310	1035
CA001	June	8	2017-06-20	2017-06-26	2017-06-26	11:00:00	21	147	112	281	735
CA001	July	9	2017-06-27	2017-07-03	2017-07-03	10:50:00	8	53.2	29	105	266
CA001	July	10	2017-07-04	2017-07-10	2017-07-09	10:00:00	22	46.8	42	78	234
CA001	July	11	2017-07-11	2017-07-17	2017-07-17	10:30:00	13	54.4	48	100	272
CA001	July	12	2017-07-18	2017-07-24	2017-07-24	11:00:00	7	28.6	31	48	143
CA001	July	13	2017-07-25	2017-07-31	2017-07-31	09:00:00	6	20.8	26	37	104
CA003	May	1	2017-05-02	2017-05-08	2017-05-08	10:45:00	32	79.4	65	169	397
CA003	May	2	2017-05-09	2017-05-15	2017-05-15	10:35:00	21	147.8	194	234	739
CA003	May	3	2017-05-16	2017-05-22	2017-05-22	10:25:00	88	206.2	166	421	1031
CA003	May	4	2017-05-23	2017-05-29	2017-05-29	10:35:00	13	103.8	129	153	519
CA003	June	5	2017-05-30	2017-06-05	2017-06-05	02:00:00	32	153	148	272	765
CA003	June	6	2017-06-06	2017-06-12	2017-06-12	02:00:00	60	229	199	431	1145
CA003	June	7	2017-06-13	2017-06-19	2017-06-19	12:30:00	59	169.8	125	374	849
CA003	June	8	2017-06-20	2017-06-26	2017-06-26	07:00:00	10	84.8	57	175	424
CA003	July	9	2017-06-27	2017-07-03	2017-07-03	08:50:00	5	65.8	60	167	329
CA003	July	10	2017-07-04	2017-07-10	2017-07-10	02:00:00	11	123.2	91	282	616
CA003	July	11	2017-07-11	2017-07-17	2017-07-17	08:30:00	8	92.6	105	127	463
CA003	July	12	2017-07-18	2017-07-24	2017-07-24	03:00:00	5	57	63	95	285
CA003	July	13	2017-07-25	2017-07-31	2017-07-31	04:24:00	1	51.4	52	92	257
CA005	May	1	2017-05-02	2017-05-08	2017-05-07	12:07:00	26	54.6	46	87	273
CA005	May	2	2017-05-09	2017-05-15	2017-05-14	11:16:00	75	122	135	161	610
CA005	May	3	2017-05-16	2017-05-22	2017-05-21	12:16:00	78	214	162	402	1070
CA005	May	4	2017-05-23	2017-05-29	2017-05-28	11:57:00	68	99	81	147	495
CA005	June	5	2017-05-30	2017-06-05	2017-06-04	07:45:00	62	171.6	155	280	858
CA005	June	6	2017-06-06	2017-06-12	2017-06-11	03:50:00	41	159.2	130	382	796
CA005	June	7	2017-06-13	2017-06-19	2017-06-18	03:16:00	30	125.8	71	375	629
CA005	June	8	2017-06-20	2017-06-26	2017-06-25	07:45:00	27	45.4	47	60	227
CA005	July	9	2017-06-27	2017-07-03	2017-07-02	08:00:00	11	19.6	18	33	98
CA005	July	10	2017-07-04	2017-07-10	2017-07-08	12:20:00	2	14.4	13	36	72
CA005	July	11	2017-07-11	2017-07-17	2017-07-16	03:00:00	6	19.6	18	45	98
CA005	July	12	2017-07-18	2017-07-24	2017-07-23	08:00:00	5	10.4	10	14	52
CA005	July	13	2017-07-25	2017-07-31	2017-07-30	08:00:00	4	9.2	8	17	46
CA006	May	1	2017-05-02	2017-05-08	2017-05-07	09:43:00	21	27.2	24	41	136
CA006	May	2	2017-05-09	2017-05-15	2017-05-14	07:00:00	64	205.4	176	462	1027
CA006	May	3	2017-05-16	2017-05-22	2017-05-21	09:22:00	87	120.4	113	169	602
CA006	May	4	2017-05-23	2017-05-29	2017-05-28	07:35:00	226	272.6	273	315	1363
CA006	June	5	2017-05-30	2017-06-05	2017-06-04	09:35:00	92	121.4	129	145	607
CA006	June	6	2017-06-06	2017-06-12	2017-06-11	08:00:00	56	227.4	293	356	1137
CA006	June	7	2017-06-13	2017-06-19	2017-06-18	10:00:00	49	332.8	347	526	1664
CA006	June	8	2017-06-20	2017-06-26	2017-06-25	10:40:00	19	100	113	209	500
CA006	July	9	2017-06-27	2017-07-03	2017-07-02	11:40:00	27	50.2	44	93	251
CA006	July	10	2017-07-04	2017-07-10	2017-07-08	09:45:00	0	25.2	28	40	126
CA006	July	11	2017-07-11	2017-07-17	2017-07-16	18:10:00	17	31.2	32	42	156
CA006	July	12	2017-07-18	2017-07-24	2017-07-23	10:45:00	6	11.8	12	15	59
CA006	July	13	2017-07-25	2017-07-31	2017-07-30	11:00:00	6	12	11	22	60
CA008	May	1	2017-05-02	2017-05-08	2017-05-08	04:00:00	20	38.2	38	62	191
CA008	May	2	2017-05-09	2017-05-15	2017-05-15	04:35:00	44	83.4	83	118	417
CA008	May	3	2017-05-16	2017-05-22	2017-05-22	04:20:00	45	107.6	123	182	538
CA008	May	4	2017-05-23	2017-05-29	2017-05-29	03:00:00	45	85.4	70	179	427
CA008	June	5	2017-05-30	2017-06-05	2017-06-05	02:30:00	12	41.4	23	101	207
CA008	June	6	2017-06-06	2017-06-12	2017-06-12	11:00:00	16	37.2	25	81	186
CA008	June	7	2017-06-13	2017-06-19	2017-06-19	11:00:00	17	31.6	24	61	158
CA008	June	8	2017-06-20	2017-06-26	2017-06-26	11:30:00	0	4	3	8	20
CA008	July	9	2017-06-27	2017-07-03	2017-07-03	11:00:00	1	5.8	3	17	29
CA008	July	10	2017-07-04	2017-07-10	2017-07-10	11:15:00	1	10.2	5	36	51
CA008	July	11	2017-07-11	2017-07-17	2017-07-17	10:40:00	1	5.75	3.5	15	23
CA008	July	12	2017-07-18	2017-07-24	2017-07-24	07:30:00	0	3.6	4	6	18
CA008	July	13	2017-07-25	2017-07-31	2017-07-31	12:30:00	2	5	4	11	25
CA017	May	1	2017-05-02	2017-05-08	2017-05-07	09:36:00	31	92.2	73	217	461
CA017	May	2	2017-05-09	2017-05-15	2017-05-14	09:25:00	32	59.5	44	118	238
CA017	May	3	2017-05-16	2017-05-22	2017-05-21	09:14:00	47	156	106	302	780
CA017	May	4	2017-05-23	2017-05-29	2017-05-28	09:40:00	40	124.25	146	165	497
CA017	June	5	2017-05-30	2017-06-05	2017-06-04	11:44:00	22	55.8	61	81	279
CA017	June	6	2017-06-06	2017-06-12	2017-06-11	17:00:00	65	192.2	100	449	961
CA017	June	7	2017-06-13	2017-06-19	2017-06-18	17:10:00	37	237	101	849	1185
CA017	June	8	2017-06-20	2017-06-26	2017-06-25	09:45:00	30	124.6	43	311	623
CA017	July	9	2017-06-27	2017-07-03	2017-07-02	10:20:00	22	101	99	184	404
CA017	July	10	2017-07-04	2017-07-10	2017-07-08	14:00:00	4	88	56	230	440
CA017	July	11	2017-07-11	2017-07-17	2017-07-16	17:10:00	15	98.8	59	253	494
CA017	July	12	2017-07-18	2017-07-24	2017-07-23	09:45:00	4	53.4	19	206	267
CA017	July	13	2017-07-25	2017-07-31	2017-07-30	10:00:00	4	24.2	22	58	121
CA023	May	1	2017-05-02	2017-05-08	2017-05-08	01:17:00	16	37.2	31	60	186
CA023	May	2	2017-05-09	2017-05-15	2017-05-15	12:37:00	11	70	62	159	350
CA023	May	3	2017-05-16	2017-05-22	2017-05-22	01:42:00	27	107.8	98	240	539
CA023	May	4	2017-05-23	2017-05-29	2017-05-29	11:14:00	15	93.6	106	199	468
CA023	June	5	2017-05-30	2017-06-05	2017-06-05	01:46:00	58	262.4	181	475	1312
CA023	June	6	2017-06-06	2017-06-12	2017-06-12	09:00:00	101	366.6	488	569	1833
CA023	June	7	2017-06-13	2017-06-19	2017-06-19	12:15:00	155	506.2	520	860	2531
CA023	June	8	2017-06-20	2017-06-26	2017-06-26	06:45:00	67	233.4	232	426	1167
CA023	July	9	2017-06-27	2017-07-03	2017-07-03	06:55:00	84	140	121	216	700
CA023	July	10	2017-07-04	2017-07-10	2017-07-10	07:00:00	37	62.6	63	82	313
CA023	July	11	2017-07-11	2017-07-17	2017-07-17	07:00:00	32	41.8	38	63	209
CA023	July	12	2017-07-18	2017-07-24	2017-07-24	08:00:00	8	41.8	36	68	209
CA023	July	13	2017-07-25	2017-07-31	2017-07-31	03:26:00	5	44.8	24	101	224
CA024	May	1	2017-05-02	2017-05-08	2017-05-07	01:47:00	51	61.8	63	71	309
CA024	May	2	2017-05-09	2017-05-15	2017-05-14	12:51:00	62	162.6	133	327	813
CA024	May	3	2017-05-16	2017-05-22	2017-05-21	01:04:00	62	164.4	105	329	822
CA024	May	4	2017-05-23	2017-05-29	2017-05-28	01:04:00	97	173.4	142	371	867
CA024	June	5	2017-05-30	2017-06-05	2017-06-05	08:26:00	76	252.8	204	565	1264
CA024	June	6	2017-06-06	2017-06-12	2017-06-11	01:15:00	115	322	279	694	1610
CA024	June	7	2017-06-13	2017-06-19	2017-06-18	01:45:00	105	347.2	208	1006	1736
CA024	June	8	2017-06-20	2017-06-26	2017-06-26	08:45:00	89	158.4	121	301	792
CA024	July	9	2017-06-27	2017-07-03	2017-07-03	08:50:00	40	91.2	63	229	456
CA024	July	10	2017-07-04	2017-07-10	2017-07-09	11:00:00	21	60.2	62	88	301
CA024	July	11	2017-07-11	2017-07-17	2017-07-17	08:50:00	55	72.6	58	105	363
CA024	July	12	2017-07-18	2017-07-24	2017-07-24	13:00:00	64	181	92	528	905
CA024	July	13	2017-07-25	2017-07-31	2017-07-31	10:00:00	14	218.4	112	537	1092
CA025	May	1	2017-05-02	2017-05-08	2017-05-07	02:49:00	8	18.2	22	28	91
CA025	May	2	2017-05-09	2017-05-15	2017-05-14	01:27:00	19	39.4	39	65	197
CA025	May	3	2017-05-16	2017-05-22	2017-05-21	01:42:00	27	40.4	31	67	202
CA025	May	4	2017-05-23	2017-05-29	2017-05-28	02:00:00	27	54.5	58.5	74	218
CA025	June	5	2017-05-30	2017-06-05	2017-06-04	18:55:00	126	291.2	256	529	1456
CA025	June	6	2017-06-06	2017-06-12	2017-06-11	11:30:00	141	186	205	215	930
CA025	June	7	2017-06-13	2017-06-19	2017-06-18	07:00:00	100	259.2	267	361	1296
CA025	June	8	2017-06-20	2017-06-26	2017-06-24	10:28:00	62	156	161	259	780
CA025	July	9	2017-06-27	2017-07-03	2017-07-01	10:00:00	61	140.8	137	217	704
CA025	July	10	2017-07-04	2017-07-10	2017-07-08	10:00:00	42	110.2	119	189	551
CA025	July	11	2017-07-11	2017-07-17	2017-07-15	10:00:00	33	53.4	52	71	267
CA025	July	12	2017-07-18	2017-07-24	2017-07-22	09:45:00	38	77	85	96	385
CA025	July	13	2017-07-25	2017-07-31	2017-07-29	11:05:00	12	26	26	43	130
CA026	May	1	2017-05-02	2017-05-08	2017-05-08	04:29:00	16	37.8	26	89	189
CA026	May	2	2017-05-09	2017-05-15	2017-05-15	02:23:00	82	148.6	91	308	743
CA026	May	3	2017-05-16	2017-05-22	2017-05-22	05:45:00	188	227.8	222	277	1139
CA026	May	4	2017-05-23	2017-05-29	2017-05-29	03:20:00	160	262.2	242	348	1311
CA026	June	5	2017-05-30	2017-06-05	2017-06-05	05:44:00	252	287.4	269	370	1437
CA026	June	6	2017-06-06	2017-06-12	2017-06-12	01:30:00	157	238.8	238	329	1194
CA026	June	7	2017-06-13	2017-06-19	2017-06-19	11:00:00	141	286.6	302	371	1433
CA026	June	8	2017-06-20	2017-06-26	2017-06-26	10:00:00	65	87	82	125	435
CA026	July	9	2017-06-27	2017-07-03	2017-07-03	10:00:00	29	59	50	112	295
CA026	July	10	2017-07-04	2017-07-10	2017-07-09	09:00:00	38	72.6	61	109	363
CA026	July	11	2017-07-11	2017-07-17	2017-07-17	09:45:00	35	78.8	95	117	394
CA026	July	12	2017-07-18	2017-07-24	2017-07-24	12:00:00	29	56.2	53	83	281
CA026	July	13	2017-07-25	2017-07-31	2017-07-31	08:00:00	9	49.2	58	86	246
CA027	May	1	2017-05-02	2017-05-08	2017-05-08	12:22:00	6	90.8	24	363	454
CA027	May	2	2017-05-09	2017-05-15	2017-05-15	11:15:00	4	171.2	97	502	856
CA027	May	3	2017-05-16	2017-05-22	2017-05-22	11:19:00	43	181.2	91	452	906
CA027	May	4	2017-05-23	2017-05-29	2017-05-29	10:06:00	32	148.2	133	383	741
CA027	June	5	2017-05-30	2017-06-05	2017-06-05	12:40:00	50	297.8	196	951	1489
CA027	June	6	2017-06-06	2017-06-12	2017-06-12	07:17:00	40	295.8	247	816	1479
CA027	June	7	2017-06-13	2017-06-19	2017-06-18	10:00:00	35	191.8	171	509	959
CA027	June	8	2017-06-20	2017-06-26	2017-06-25	06:30:00	18	88.6	30	208	443
CA027	July	9	2017-06-27	2017-07-03	2017-07-02	06:50:00	17	142.6	24	486	713
CA027	July	10	2017-07-04	2017-07-10	2017-07-09	11:30:00	7	94.6	11	339	473
CA027	July	11	2017-07-11	2017-07-17	2017-07-16	14:10:00	7	132	22	485	660
CA027	July	12	2017-07-18	2017-07-24	2017-07-23	07:00:00	4	79.2	9	292	396
CA027	July	13	2017-07-25	2017-07-31	2017-07-30	07:00:00	6	61.8	26	232	309
CA028	May	1	2017-05-02	2017-05-08	2017-05-08	10:38:00	36	95.4	63	254	477
CA028	May	2	2017-05-09	2017-05-15	2017-05-15	10:32:00	87	137.75	69	226	551
CA028	May	3	2017-05-16	2017-05-22	2017-05-22	10:10:00	205	331.4	363	465	1657
CA028	May	4	2017-05-23	2017-05-29	2017-05-29	12:05:00	46	117.8	111	245	589
CA028	June	5	2017-05-30	2017-06-05	2017-06-05	10:00:00	219	465	483	677	2325
CA028	June	6	2017-06-06	2017-06-12	2017-06-12	10:06:00	241	467.6	509	624	2338
CA028	June	7	2017-06-13	2017-06-19	2017-06-19	09:58:00	352	463	383	728	2315
CA028	June	8	2017-06-20	2017-06-26	2017-06-26	10:04:00	237	386.25	358	592	1545
CA028	July	9	2017-06-27	2017-07-03	2017-07-03	10:02:00	96	160.4	148	293	802
CA028	July	10	2017-07-04	2017-07-10	2017-07-10	10:08:00	64	89.6	84	122	448
CA028	July	11	2017-07-11	2017-07-17	2017-07-17	10:00:00	36	77.2	81	98	386
CA028	July	12	2017-07-18	2017-07-24	2017-07-24	09:00:00	4	43.2	28	102	216
CA028	July	13	2017-07-25	2017-07-31	2017-07-31	14:45:00	2	33.8	10	79	169
CA029	May	1	2017-05-02	2017-05-08	2017-05-07	09:55:00	7	15	13	30	75
CA029	May	2	2017-05-09	2017-05-15	2017-05-14	10:50:00	15	27.8	27	44	139
CA029	May	3	2017-05-16	2017-05-22	2017-05-21	03:15:00	57	158.8	167	249	794
CA029	May	4	2017-05-23	2017-05-29	2017-05-28	02:30:00	118	211.2	183	362	1056
CA029	June	5	2017-05-30	2017-06-05	2017-06-04	02:00:00	209	483.8	561	805	2419
CA029	June	6	2017-06-06	2017-06-12	2017-06-11	02:00:00	164	596	634	999	2980
CA029	June	7	2017-06-13	2017-06-19	2017-06-18	11:00:00	214	669.6	678	1157	3348
CA029	June	8	2017-06-20	2017-06-26	2017-06-24	08:40:00	46	141.4	114	310	707
CA029	July	9	2017-06-27	2017-07-03	2017-07-02	12:50:00	7	80.4	83	181	402
CA029	July	10	2017-07-04	2017-07-10	2017-07-09	08:30:00	7	63.4	77	108	317
CA029	July	11	2017-07-11	2017-07-17	2017-07-16	11:30:00	8	54.8	38	117	274
CA029	July	12	2017-07-18	2017-07-24	2017-07-23	08:30:00	6	15	12	29	75
CA029	July	13	2017-07-25	2017-07-31	2017-07-30	08:40:00	0	4	4	7	20
CA031	May	1	2017-05-02	2017-05-08	2017-05-07	13:02:00	8	42	45	60	210
CA031	May	2	2017-05-09	2017-05-15	2017-05-14	12:00:00	59	114.6	140	170	573
CA031	May	3	2017-05-16	2017-05-22	2017-05-21	14:15:00	19	88.2	99	153	441
CA031	May	4	2017-05-23	2017-05-29	2017-05-28	15:42:00	23	128.6	70	312	643
CA031	June	5	2017-05-30	2017-06-05	2017-06-05	10:20:00	55	289.2	237	746	1446
CA031	June	6	2017-06-06	2017-06-12	2017-06-11	10:00:00	73	433	222	1291	2165
CA031	June	7	2017-06-13	2017-06-19	2017-06-18	08:00:00	53	410.6	164	1160	2053
CA031	June	8	2017-06-20	2017-06-26	2017-06-24	06:10:00	62	188	135	354	940
CA031	July	9	2017-06-27	2017-07-03	2017-07-01	06:45:00	57	158.2	185	244	791
CA031	July	10	2017-07-04	2017-07-10	2017-07-08	07:00:00	46	134.4	131	265	672
CA031	July	11	2017-07-11	2017-07-17	2017-07-15	07:00:00	24	65	73	99	325
CA031	July	12	2017-07-18	2017-07-24	2017-07-22	10:15:00	32	171.8	101	387	859
CA031	July	13	2017-07-25	2017-07-31	2017-07-29	10:30:00	2	82.8	60	209	414
CA032	May	1	2017-05-02	2017-05-08	2017-05-07	03:27:00	24	36.4	36	51	182
CA032	May	2	2017-05-09	2017-05-15	2017-05-14	01:53:00	55	73.2	73	85	366
CA032	May	3	2017-05-16	2017-05-22	2017-05-21	02:45:00	27	43.2	44	54	216
CA032	May	4	2017-05-23	2017-05-29	2017-05-28	02:50:00	14	38	46	52	190
CA032	June	5	2017-05-30	2017-06-05	2017-06-05	11:30:00	60	119	87	215	595
CA032	June	6	2017-06-06	2017-06-12	2017-06-11	03:00:00	28	148.4	122	303	742
CA032	June	7	2017-06-13	2017-06-19	2017-06-18	05:30:00	68	301.2	234	560	1506
CA032	June	8	2017-06-20	2017-06-26	2017-06-24	07:11:00	91	136.2	114	195	681
CA032	July	9	2017-06-27	2017-07-03	2017-07-01	07:55:00	87	139.2	136	201	696
CA032	July	10	2017-07-04	2017-07-10	2017-07-08	08:00:00	46	78.4	78	113	392
CA032	July	11	2017-07-11	2017-07-17	2017-07-15	08:00:00	18	40	41	57	200
CA032	July	12	2017-07-18	2017-07-24	2017-07-22	08:10:00	17	84.2	91	131	421
CA032	July	13	2017-07-25	2017-07-31	2017-07-29	09:45:00	8	43.2	48	69	216
CA033	May	1	2017-05-02	2017-05-08	2017-05-08	13:51:00	5	26.2	9	68	131
CA033	May	2	2017-05-09	2017-05-15	2017-05-15	13:08:00	36	76.6	62	127	383
CA033	May	3	2017-05-16	2017-05-22	2017-05-22	15:48:00	280	577.8	608	874	2889
CA033	May	4	2017-05-23	2017-05-29	2017-05-29	13:00:00	25	73.8	40	173	369
CA033	June	5	2017-05-30	2017-06-05	2017-06-05	17:45:00	23	171.4	116	528	857
CA033	June	6	2017-06-06	2017-06-12	2017-06-12	10:20:00	32	116	74	338	580
CA033	June	7	2017-06-13	2017-06-19	2017-06-19	08:30:00	41	76.8	76	140	384
CA033	June	8	2017-06-20	2017-06-26	2017-06-26	07:49:00	68	116.4	94	231	582
CA033	July	9	2017-06-27	2017-07-03	2017-07-03	07:55:00	75	114.2	98	205	571
CA033	July	10	2017-07-04	2017-07-10	2017-07-10	08:00:00	21	49.4	56	87	247
CA033	July	11	2017-07-11	2017-07-17	2017-07-17	08:00:00	19	29.4	27	48	147
CA033	July	12	2017-07-18	2017-07-24	2017-07-24	10:00:00	3	13	7	28	65
CA033	July	13	2017-07-25	2017-07-31	2017-07-31	14:15:00	2	9.6	8	22	48
CA034	May	1	2017-05-02	2017-05-08	2017-05-08	11:33:00	7	23	28	40	115
CA034	May	2	2017-05-09	2017-05-15	2017-05-15	11:03:00	24	36.8	37	50	184
CA034	May	3	2017-05-16	2017-05-22	2017-05-22	11:11:00	29	119.2	88	269	596
CA034	May	4	2017-05-23	2017-05-29	2017-05-29	08:14:00	26	102.4	93	209	512
CA034	June	5	2017-05-30	2017-06-05	2017-06-05	02:52:00	70	174.2	200	225	871
CA034	June	6	2017-06-06	2017-06-12	2017-06-12	04:10:00	47	137	141	281	685
CA034	June	7	2017-06-13	2017-06-19	2017-06-19	06:00:00	27	53.2	40	87	266
CA034	June	8	2017-06-20	2017-06-26	2017-06-26	07:45:00	21	50.4	45	111	252
CA034	July	9	2017-06-27	2017-07-03	2017-07-03	07:45:00	8	25.2	29	48	126
CA034	July	10	2017-07-04	2017-07-10	2017-07-09	07:55:00	46	68	55	115	340
CA034	July	11	2017-07-11	2017-07-17	2017-07-17	07:00:00	7	51	44	82	255
CA034	July	12	2017-07-18	2017-07-24	2017-07-24	06:30:00	2	17.8	17	34	89
CA034	July	13	2017-07-25	2017-07-31	2017-07-31	07:00:00	6	26.4	29	42	132
CA035	May	1	2017-05-02	2017-05-08	2017-05-08	11:05:00	13	34.8	21	90	174
CA035	May	2	2017-05-09	2017-05-15	2017-05-15	11:54:00	29	51	41	95	255
CA035	May	3	2017-05-16	2017-05-22	2017-05-22	12:20:00	49	125.6	99	215	628
CA035	May	4	2017-05-23	2017-05-29	2017-05-29	09:57:00	29	144	90	398	720
CA035	June	5	2017-05-30	2017-06-05	2017-06-05	03:50:00	65	381.4	336	876	1907
CA035	June	6	2017-06-06	2017-06-12	2017-06-12	03:08:00	41	371.8	313	815	1859
CA035	June	7	2017-06-13	2017-06-19	2017-06-19	06:00:00	191	233.75	211.5	321	935
CA035	June	8	2017-06-20	2017-06-26	2017-06-26	06:45:00	22	146.4	123	337	732
CA035	July	9	2017-06-27	2017-07-03	2017-07-03	07:00:00	90	167.75	164.5	252	671
CA035	July	10	2017-07-04	2017-07-10	2017-07-09	07:00:00	51	122.6	103	184	613
CA035	July	11	2017-07-11	2017-07-17	2017-07-17	07:40:00	20	101.8	80	260	509
CA035	July	12	2017-07-18	2017-07-24	2017-07-24	06:30:00	4	58	42	156	290
CA035	July	13	2017-07-25	2017-07-31	2017-07-31	07:30:00	11	18.2	15	32	91
CA036	May	1	2017-05-02	2017-05-08	2017-05-07	10:57:00	7	55	27	109	275
CA036	May	2	2017-05-09	2017-05-15	2017-05-14	10:22:00	21	61.6	55	107	308
CA036	May	3	2017-05-16	2017-05-22	2017-05-21	11:31:00	19	121.6	94	272	608
CA036	May	4	2017-05-23	2017-05-29	2017-05-28	10:47:00	12	174	196	272	870
CA036	June	5	2017-05-30	2017-06-05	2017-06-04	13:36:00	29	125.4	117	249	627
CA036	June	6	2017-06-06	2017-06-12	2017-06-11	06:00:00	29	443.8	449	843	2219
CA036	June	7	2017-06-13	2017-06-19	2017-06-18	04:15:00	19	274	192	690	1370
CA036	June	8	2017-06-20	2017-06-26	2017-06-25	08:45:00	10	114.8	70	243	574
CA036	July	9	2017-06-27	2017-07-03	2017-07-02	09:00:00	12	159.2	85	356	796
CA036	July	10	2017-07-04	2017-07-10	2017-07-09	13:05:00	1	188	230	328	940
CA036	July	11	2017-07-11	2017-07-17	2017-07-16	16:10:00	3	121.8	76	258	609
CA036	July	12	2017-07-18	2017-07-24	2017-07-23	08:45:00	2	87.6	26	240	438
CA036	July	13	2017-07-25	2017-07-31	2017-07-30	09:00:00	12	54	72	81	270
CA030	May	1	2017-05-02	2017-05-08	2017-05-07	08:44:00	36	104.6	72	277	523
CA030	May	2	2017-05-09	2017-05-15	2017-05-14	02:35:00	121	170.2	174	238	851
CA030	May	3	2017-05-16	2017-05-22	2017-05-21	02:35:00	299	671.6	658	1125	3358
CA030	May	4	2017-05-23	2017-05-29	2017-05-28	03:30:00	618	1028.4	932	1598	5142
CA030	June	5	2017-05-30	2017-06-05	2017-06-04	03:15:00	680	1186.8	972	2133	5934
CA030	June	6	2017-06-06	2017-06-12	2017-06-11	10:00:00	917	1578.6	1265	2810	7893
CA030	June	7	2017-06-13	2017-06-19	2017-06-14	02:00:00	441	1375.6	830	2573	6878
CA030	June	8	2017-06-20	2017-06-26	2017-06-24	11:00:00	158	338.4	297	613	1692
CA030	July	9	2017-06-27	2017-07-03	2017-07-02	10:50:00	74	206.6	156	438	1033
CA030	July	10	2017-07-04	2017-07-10	2017-07-09	11:00:00	185	457.6	375	1118	2288
CA030	July	11	2017-07-11	2017-07-17	2017-07-16	12:30:00	98	344.6	257	718	1723
CA030	July	12	2017-07-18	2017-07-24	2017-07-23	11:00:00	51	184	57	512	920
CA030	July	13	2017-07-25	2017-07-31	2017-07-30	11:30:00	4	107.2	66	293	536

## Sheet: Bunching
DairyID	Reporter	BunchedPens	Month	Week	Date	Time	Bunching	Direction
CA001	Owner	2	May	1	2017-05-02	09:00:00	1	EastSide
CA001	Owner	4	May	1	2017-05-02	09:00:00	1	EastSide
CA001	Owner	10	May	1	2017-05-02	09:00:00	1	EastSide
CA001	Owner	18	May	1	2017-05-02	09:00:00	1	EastSide
CA001	Owner	19	May	1	2017-05-02	09:00:00	1	EastSide
CA001	Owner	20	May	1	2017-05-02	09:00:00	1	EastSide
CA001	Owner	9	May	1	2017-05-02	09:00:00	1	WestSide
CA001	Owner	2	May	1	2017-05-03	09:00:00	1	EastSide
CA001	Owner	4	May	1	2017-05-03	09:00:00	1	EastSide
CA001	Owner	6	May	1	2017-05-03	09:00:00	1	EastSide
CA001	Owner	8	May	1	2017-05-03	09:00:00	1	EastSide
CA001	Owner	10	May	1	2017-05-03	09:00:00	1	EastSide
CA001	Owner	12	May	1	2017-05-03	09:00:00	1	EastSide
CA001	Owner	14	May	1	2017-05-03	09:00:00	1	EastSide
CA001	Owner	16	May	1	2017-05-03	09:00:00	1	EastSide
CA001	Owner	18	May	1	2017-05-03	09:00:00	1	EastSide
CA001	Owner	20	May	1	2017-05-03	09:00:00	1	EastSide
CA001	Owner	9	May	1	2017-05-03	09:00:00	1	WestSide
CA001	Owner	19	May	1	2017-05-03	09:00:00	1	WestSide
CA001	Owner	2	May	1	2017-05-04	08:00:00	1	EastSide
CA001	Owner	4	May	1	2017-05-04	08:00:00	1	EastSide
CA001	Owner	6	May	1	2017-05-04	08:00:00	1	EastSide
CA001	Owner	8	May	1	2017-05-04	08:00:00	1	EastSide
CA001	Owner	10	May	1	2017-05-04	08:00:00	1	EastSide
CA001	Owner	12	May	1	2017-05-04	08:00:00	1	EastSide
CA001	Owner	14	May	1	2017-05-04	08:00:00	1	EastSide
CA001	Owner	16	May	1	2017-05-04	08:00:00	1	EastSide
CA001	Owner	18	May	1	2017-05-04	08:00:00	1	EastSide
CA001	Owner	20	May	1	2017-05-04	08:00:00	1	EastSide
CA001	CowFlyCount	4	May	1	2017-05-05	12:32:00	1	EastSide
CA001	CowFlyCount	9	May	1	2017-05-05	09:33:00	1	WestSide
CA001	CowFlyCount	20	May	1	2017-05-05	12:00:00	1	EastSide
CA001	TrapFlyCount		May	1	2017-05-08	03:15:00	0
CA001	CowFlyCount	4	May	2	2017-05-12	12:51:00	1	EastSide
CA001	CowFlyCount	2	May	2	2017-05-12	09:25:00	1
CA001	TrapFlyCount		May	2	2017-05-15	07:15:00	0
CA001	Owner	2	May	3	2017-05-18	08:00:00	1	EastSide
CA001	Owner	4	May	3	2017-05-18	08:00:00	1	EastSide
CA001	Owner	6	May	3	2017-05-18	08:00:00	1	EastSide
CA001	Owner	8	May	3	2017-05-18	08:00:00	1	EastSide
CA001	Owner	10	May	3	2017-05-18	08:00:00	1	EastSide
CA001	Owner	12	May	3	2017-05-18	08:00:00	1	EastSide
CA001	Owner	14	May	3	2017-05-18	08:00:00	1	EastSide
CA001	Owner	16	May	3	2017-05-18	08:00:00	1	EastSide
CA001	Owner	18	May	3	2017-05-18	08:00:00	1	EastSide
CA001	Owner	20	May	3	2017-05-18	08:00:00	1	EastSide
CA001	CowFlyCount	4	May	3	2017-05-19	10:30:00	1	EastSide
CA001	CowFlyCount	9	May	3	2017-05-19	12:29:00	1	WestSide
CA001	CowFlyCount	20	May	3	2017-05-19	12:05:00	1	EastSide
CA001	TrapFlyCount		May	3	2017-05-22	05:45:00	0
CA001	CowFlyCount	4	May	4	2017-05-26	12:43:00	1	EastSide
CA001	CowFlyCount	9	May	4	2017-05-26	12:22:00	1	WestSide
CA001	CowFlyCount	20	May	4	2017-05-26	12:00:00	1	EastSide
CA001	CowFlyCount	2	May	4	2017-05-26	09:46:00	1	EastSide
CA001	CowFlyCount	10	May	4	2017-05-26	09:25:00	1	EastSide
CA001	TrapFlyCount	9	May	4	2017-05-29	02:25:00	1	WestSide
CA001	TrapFlyCount	19	May	4	2017-05-29	02:25:00	1	WestSide
CA001	CowFlyCount	4	June	5	2017-06-02	09:44:00	1	EastSide
CA001	CowFlyCount	2	June	5	2017-06-02	09:21:00	1	EastSide
CA001	CowFlyCount	9	June	5	2017-06-02	12:22:00	1	WestSide
CA001	CowFlyCount	20	June	5	2017-06-02	09:00:00	1	EastSide
CA001	CowFlyCount	10	June	5	2017-06-02	12:00:00	1	EastSide
CA001	TrapFlyCount	32	June	5	2017-06-05	04:55:00	1	WestSide
CA001	Owner		June	6	2017-06-08		0
CA001	CowFlyCount	4	June	6	2017-06-09	12:50:00	1	EastSide
CA001	CowFlyCount	2	June	6	2017-06-09	09:22:00	1	EastSide
CA001	CowFlyCount	9	June	6	2017-06-09	12:24:00	1	WestSide
CA001	CowFlyCount	20	June	6	2017-06-09	12:02:00	1	EastSide
CA001	CowFlyCount	10	June	6	2017-06-09	09:45:00	0	EastSide
CA001	TrapFlyCount	6	June	6	2017-06-12	11:50:00	1	EastSide
CA001	TrapFlyCount	8	June	6	2017-06-12	11:50:00	1	EastSide
CA001	TrapFlyCount	10	June	6	2017-06-12	11:50:00	1	EastSide
CA001	TrapFlyCount	12	June	6	2017-06-12	11:50:00	1	EastSide
CA001	TrapFlyCount	14	June	6	2017-06-12	11:50:00	1	EastSide
CA001	TrapFlyCount	16	June	6	2017-06-12	11:50:00	1	EastSide
CA001	TrapFlyCount	18	June	6	2017-06-12	11:50:00	1	EastSide
CA001	TrapFlyCount	20	June	6	2017-06-12	11:50:00	1	EastSide
CA001	TrapFlyCount	9	June	6	2017-06-12	11:50:00	1	WestSide
CA001	CowFlyCount	4	June	7	2017-06-16	09:44:00	1	EastSide
CA001	CowFlyCount	2	June	7	2017-06-16	12:41:00	1	EastSide
CA001	CowFlyCount	9	June	7	2017-06-16	09:22:00	1	WestSide
CA001	CowFlyCount	10	June	7	2017-06-16	09:00:00	1	EastSide
CA001	CowFlyCount	20	June	7	2017-06-16	12:00:00	1	EastSide
CA001	TrapFlyCount	6	June	7	2017-06-19	09:45:00	1	EastSide
CA001	TrapFlyCount	8	June	7	2017-06-19	09:45:00	1	EastSide
CA001	TrapFlyCount	10	June	7	2017-06-19	09:45:00	1	EastSide
CA001	TrapFlyCount	16	June	7	2017-06-19	09:45:00	1	EastSide
CA001	TrapFlyCount	20	June	7	2017-06-19	09:45:00	1	EastSide
CA001	TrapFlyCount	18	June	7	2017-06-19	09:45:00	1	EastSide
CA001	TrapFlyCount	3	June	7	2017-06-19	09:45:00	1	WestSide
CA001	TrapFlyCount	5	June	7	2017-06-19	09:45:00	1	WestSide
CA001	TrapFlyCount	7	June	7	2017-06-19	09:45:00	1	WestSide
CA001	TrapFlyCount	9	June	7	2017-06-19	09:45:00	1	WestSide
CA001	TrapFlyCount	19	June	7	2017-06-19	09:45:00	1	WestSide
CA001	TrapFlyCount	34	June	7	2017-06-19	09:45:00	1	WestSide
CA001	CowFlyCount	4	June	8	2017-06-23	09:44:00	1	EastSide
CA001	CowFlyCount	2	June	8	2017-06-23	12:47:00	1	EastSide
CA001	CowFlyCount	9	June	8	2017-06-23	09:22:00	1	WestSide
CA001	CowFlyCount	19	June	8	2017-06-23	12:23:00	1	WestSide
CA001	CowFlyCount	20	June	8	2017-06-23	09:00:00	1	EastSide
CA001	CowFlyCount	10	June	8	2017-06-23	12:00:00	1	EastSide
CA001	TrapFlyCount	10	June	8	2017-06-26	11:00:00	1	EastSide
CA001	TrapFlyCount	20	June	8	2017-06-26	11:00:00	1	EastSide
CA001	TrapFlyCount	9	June	8	2017-06-26	11:00:00	1	WestSide
CA001	TrapFlyCount	19	June	8	2017-06-26	11:00:00	1	WestSide
CA001	CowFlyCount	9	June	9	2017-06-30	12:20:00	1	WestSide
CA001	CowFlyCount	20	June	9	2017-06-30	09:00:00	1	EastSide
CA001	CowFlyCount	10	June	9	2017-06-30	10:02:00	1	EastSide
CA001	TrapFlyCount	9	July	9	2017-07-03	10:50:00	1	WestSide
CA001	TrapFlyCount	19	July	9	2017-07-03	10:50:00	1	WestSide
CA001	TrapFlyCount	16	July	9	2017-07-03	10:50:00	1	EastSide
CA001	TrapFlyCount	18	July	9	2017-07-03	10:50:00	1	EastSide
CA001	TrapFlyCount	20	July	9	2017-07-03	10:50:00	1	EastSide
CA001	CowFlyCount	4	July	10	2017-07-07	12:42:00	1	EastSide
CA001	CowFlyCount	20	July	10	2017-07-07	12:00:00	1	EastSide
CA001	TrapFlyCount	20	July	10	2017-07-09	10:00:00	1	EastSide
CA001	TrapFlyCount	10	July	11	2017-07-17	10:30:00	1	EastSide
CA001	TrapFlyCount	20	July	11	2017-07-17	10:30:00	1	EastSide
CA001	TrapFlyCount	9	July	11	2017-07-17	10:30:00	1	WestSide
CA001	TrapFlyCount	19	July	11	2017-07-17	10:30:00	1	WestSide
CA001	TrapFlyCount		July	12	2017-07-24	11:00:00	0
CA001	CowFlyCount	2	July	13	2017-07-28	10:15:00	1
CA001	TrapFlyCount		July	13	2017-07-31	09:00:00	0
CA003	CowFlyCount	3	May	1	2017-05-01	09:50:00	1	SoutheastCorner
CA003	CowFlyCount	2	May	1	2017-05-01	12:20:00	1	NortheastCorner
CA003	CowFlyCount	55	May	1	2017-05-01	09:35:00	1	South
CA003	CowFlyCount	3	May	2	2017-05-08	10:05:00	1	SoutheastCorner
CA003	CowFlyCount	55	May	2	2017-05-08	12:05:00	1	NortheastCorner
CA003	CowFlyCount	Hospital	May	2	2017-05-08	10:45:00	1	SoutheastCorner
CA003	CowFlyCount	14	May	2	2017-05-08	10:45:00	1	SoutheastCorner
CA003	CowFlyCount	16	May	2	2017-05-08	10:45:00	1	SoutheastCorner
CA003	CowFlyCount	12	May	2	2017-05-08	10:45:00	1	SouthSide
CA003	CowFlyCount	3	May	3	2017-05-15	10:35:00	1	SoutheastCorner
CA003	CowFlyCount	1	May	3	2017-05-15	10:35:00	1	NortheastCorner
CA003	CowFlyCount	3	May	4	2017-05-22	09:37:00	1	SoutheastCorner
CA003	CowFlyCount	2	May	4	2017-05-22	10:25:00	1	NortheastCorner
CA003	CowFlyCount	13	May	4	2017-05-22	10:25:00	1	Middle
CA003	CowFlyCount	55	May	4	2017-05-22	10:25:00	1	SouthwestCorner
CA003	CowFlyCount	13	May	5	2017-05-29	10:35:00	1	SouthwestCorner
CA003	CowFlyCount	1	May	5	2017-05-29	09:50:00	1	Middle
CA003	CowFlyCount	55	May	5	2017-05-29	01:00:00	1	North
CA003	Owner	22	June	6	2017-06-08		1
CA003	Owner	3	June	6	2017-06-08		1
CA003	CowFlyCount	3	June	7	2017-06-12	12:30:00	1	SoutheastCorner
CA003	CowFlyCount	13	June	7	2017-06-12	09:42:00	1	SouthwestCorner
CA003	CowFlyCount	10	June	7	2017-06-12	10:20:00	1	Middle
CA003	CowFlyCount	3	June	8	2017-06-19	09:25:00	1	SoutheastCorner
CA003	CowFlyCount	50	June	8	2017-06-19	12:30:00	1	Middle
CA003	CowFlyCount	3	June	8	2017-06-19	12:20:00	1	SoutheastCorner
CA003	CowFlyCount	16	June	8	2017-06-19	10:10:00	1	Middle
CA003	CowFlyCount	3	July	10	2017-07-03	09:50:00	1	SouthSide
CA003	CowFlyCount	3	July	10	2017-07-03	08:50:00	1	SoutheastCorner
CA005	CowFlyCount	8	May	1	2017-05-04	09:19:00	1	SoutheastCorner
CA005	TrapFlyCount	1	May	1	2017-05-07	12:07:00	1	NorthwestCorner
CA005	TrapFlyCount	2	May	1	2017-05-07	12:07:00	1	SouthwestCorner
CA005	TrapFlyCount	11	May	1	2017-05-07	12:07:00	1	NortheastCorner
CA005	TrapFlyCount	12	May	1	2017-05-07	12:07:00	1	SoutheastCorner
CA005	TrapFlyCount	Hospital	May	1	2017-05-07	12:07:00	1	Middle
CA005	CowFlyCount	8	May	2	2017-05-11	10:15:00	1	SoutheastCorner
CA005	CowFlyCount	11	May	2	2017-05-11	12:10:00	1	NortheastCorner
CA005	CowFlyCount	Hospital	May	2	2017-05-11	09:50:00	1	Middle
CA005	TrapFlyCount	Hospital	May	2	2017-05-14	11:16:00	1	Middle
CA005	TrapFlyCount	26	May	2	2017-05-14	11:16:00	1	Middle
CA005	CowFlyCount	8	May	3	2017-05-18	01:20:00	1	SoutheastCorner
CA005	CowFlyCount	11	May	3	2017-05-18	12:45:00	1	NortheastCorner
CA005	CowFlyCount	1	May	3	2017-05-18	09:45:00	1	NorthwestCorner
CA005	CowFlyCount	Hospital	May	3	2017-05-18	12:00:00	1	Middle
CA005	TrapFlyCount	1	May	3	2017-05-21	12:16:00	1	NorthwestCorner
CA005	TrapFlyCount	9	May	3	2017-05-21	12:16:00	1	SoutheastCorner
CA005	TrapFlyCount	10	May	3	2017-05-21	12:16:00	1	NortheastCorner
CA005	TrapFlyCount	2	May	3	2017-05-21	12:16:00	1	SouthwestCorner
CA005	TrapFlyCount	11	May	3	2017-05-21	12:16:00	1	NortheastCorner
CA005	TrapFlyCount	12	May	3	2017-05-21	12:16:00	1	SoutheastCorner
CA005	TrapFlyCount	Hospital	May	3	2017-05-21	12:16:00	1	Middle
CA005	CowFlyCount	10	May	4	2017-05-25	09:43:00	1	Middle
CA005	CowFlyCount	Hospital	May	4	2017-05-25	12:00:00	1	Middle
CA005	TrapFlyCount	4	May	4	2017-05-28	11:57:00	1	SouthwestCorner
CA005	TrapFlyCount	6	May	4	2017-05-28	11:57:00	1	SoutheastCorner
CA005	TrapFlyCount	11	May	4	2017-05-28	11:57:00	1	NortheastCorner
CA005	TrapFlyCount	12	May	4	2017-05-28	11:57:00	1	Middle
CA005	CowFlyCount	5	June	5	2017-06-01	09:50:00	1	NorthwestCorner
CA005	CowFlyCount	8	June	5	2017-06-01	12:50:00	1	SoutheastCorner
CA005	CowFlyCount	11	June	5	2017-06-01	09:25:00	1	NortheastCorner
CA005	CowFlyCount	3	June	5	2017-06-01	12:24:00	1	NortheastCorner
CA005	CowFlyCount	1	June	5	2017-06-01	09:00:00	1	NorthwestCorner
CA005	TrapFlyCount	Hospital	May	4	2017-05-28	11:57:00	1	Middle
CA006	CowFlyCount	7	May	1	2017-05-02	01:00:00	1	EastSide
CA006	CowFlyCount	8	May	1	2017-05-02	09:55:00	1	WestSide
CA006	CowFlyCount	6	May	1	2017-05-02	12:25:00	1	EastSide
CA006	CowFlyCount	7	May	2	2017-05-09	09:25:00	1	EastSide
CA006	CowFlyCount	8	May	2	2017-05-09	12:30:00	1	WestSide
CA006	CowFlyCount	6	May	2	2017-05-09	10:05:00	1	EastSide
CA006	CowFlyCount	9	May	2	2017-05-09	12:05:00	1	WestSide
CA006	CowFlyCount	DryCows	May	2	2017-05-09	01:10:00	1	WestSide
CA006	CowFlyCount	6	May	3	2017-05-16	10:05:00	1	EastSide
CA006	CowFlyCount	7	May	3	2017-05-16	12:45:00	1	EastSide
CA006	CowFlyCount	8	May	3	2017-05-16	10:20:00	1	WestSide
CA006	CowFlyCount	9	May	3	2017-05-16	12:00:00	1	WestSide
CA006	Owner	1	May	2	2017-05-11		1
CA006	Owner	2	May	2	2017-05-11		1
CA006	Owner	3	May	2	2017-05-11		1
CA006	Owner	4	May	2	2017-05-11		1
CA006	Owner	5	May	2	2017-05-11		1
CA006	Owner	6	May	2	2017-05-11		1
CA006	Owner	7	May	2	2017-05-11		1
CA006	Owner	8	May	2	2017-05-11		1
CA006	Owner	9	May	2	2017-05-11		1
CA006	Owner	10	May	2	2017-05-11		1
CA006	Owner	11	May	2	2017-05-11		1
CA006	TrapFlyCount	6	May	3	2017-05-21	09:22:00	1	EastSide
CA006	TrapFlyCount	7	May	3	2017-05-21	09:22:00	1	EastSide
CA006	TrapFlyCount	8	May	3	2017-05-21	09:22:00	1	WestSide
CA006	TrapFlyCount	9	May	3	2017-05-21	09:22:00	1	WestSide
CA006	CowFlyCount	2	May	4	2017-05-23	09:58:00	1	NortheastCorner
CA006	CowFlyCount	7	May	4	2017-05-23	09:15:00	1	EastSide
CA006	CowFlyCount	6	May	4	2017-05-23	09:35:00	1	WestSide
CA006	CowFlyCount	8	May	4	2017-05-23	12:05:00	1	WestSide
CA006	CowFlyCount	1	May	4	2017-05-23	12:35:00	1	NortheastCorner
CA006	CowFlyCount	7	May	5	2017-05-30	09:35:00	1	EastSide
CA006	CowFlyCount	8	May	5	2017-05-30	09:55:00	1	WestSide
CA006	CowFlyCount	9	May	5	2017-05-30	12:15:00	1	WestSide
CA006	CowFlyCount	6	May	5	2017-05-30	09:00:00	1	EastSide
CA006	TrapFlyCount	6	June	6	2017-06-04	09:35:00	1	WestSide
CA006	TrapFlyCount	7	June	6	2017-06-04	09:35:00	1	WestSide
CA006	TrapFlyCount	11	June	6	2017-06-04	09:35:00	1	Middle
CA006	CowFlyCount	2	June	6	2017-06-06	12:28:00	1	NortheastCorner
CA006	CowFlyCount	7	June	6	2017-06-06	09:30:00	1	EastSide
CA006	CowFlyCount	7	June	6	2017-06-06	01:10:00	1	EastSide
CA006	CowFlyCount	8	June	6	2017-06-06	09:45:00	1	WestSide
CA006	CowFlyCount	8	June	6	2017-06-06	12:00:00	1	WestSide
CA006	Owner		June	6	2017-06-08		1
CA006	Extra	4	June	6	2017-06-09	04:00:00	1	WestSide
CA006	TrapFlyCount	4	June	6	2017-06-09	08:00:00	1	WestSide
CA006	CowFlyCount	7	June	7	2017-06-13	12:00:00	1	EastSide
CA006	CowFlyCount	8	June	7	2017-06-13	12:20:00	1	WestSide
CA006	CowFlyCount	6	June	7	2017-06-13	11:30:00	1	EastSide
CA006	CowFlyCount	9	June	7	2017-06-13	01:15:00	1	WestSide
CA006	CowFlyCount	1	June	7	2017-06-13	09:25:00	1	NortheastCorner
CA006	CowFlyCount	DryCows	June	7	2017-06-13	09:45:00	1	WestSide
CA006	TrapFlyCount	4	June	7	2017-06-18	10:00:00	1	EastSide
CA006	TrapFlyCount	1	June	7	2017-06-18	10:00:00	1	Middle
CA006	TrapFlyCount	2	June	7	2017-06-18	10:00:00	1	Middle
CA006	TrapFlyCount	3	June	7	2017-06-18	10:00:00	1	Middle
CA006	TrapFlyCount	6	June	7	2017-06-18	10:00:00	1	EastSide
CA006	TrapFlyCount	7	June	7	2017-06-18	10:00:00	1	EastSide
CA006	TrapFlyCount	8	June	7	2017-06-18	10:00:00	1	WestSide
CA006	TrapFlyCount	9	June	7	2017-06-18	10:00:00	1	WestSide
CA006	TrapFlyCount	4	June	7	2017-06-18	10:00:00	1	EastSide
CA006	TrapFlyCount	3	June	7	2017-06-18	10:00:00	1	WestSide
CA006	CowFlyCount	7	June	8	2017-06-20	09:20:00	1	EastSide
CA006	CowFlyCount	8	June	8	2017-06-20	09:37:00	1	WestSide
CA006	CowFlyCount	6	June	8	2017-06-20	09:00:00	1	EastSide
CA006	CowFlyCount	9	June	8	2017-06-20	12:35:00	1	WestSide
CA006	TrapFlyCount	6	June	8	2017-06-25	10:40:00	1	EastSide
CA006	TrapFlyCount	7	June	8	2017-06-25	10:40:00	1	EastSide
CA006	TrapFlyCount	8	June	8	2017-06-25	10:40:00	1	WestSide
CA006	TrapFlyCount	9	June	8	2017-06-25	10:40:00	1	WestSide
CA006	TrapFlyCount	11	June	8	2017-06-25	10:40:00	1	Middle
CA008	CowFlyCount	9	May	1	2017-05-03	12:25:00	1	NortheastCorner
CA008	TrapFlyCount	9	May	1	2017-05-08	04:00:00	1	NortheastCorner
CA008	TrapFlyCount	7	May	1	2017-05-08	04:00:00	1	SouthwestCorner
CA008	CowFlyCount	2	May	2	2017-05-10	12:45:00	1	WestSide
CA008	Owner	4	May	3	2017-05-16		1	NorthwestCorner
CA008	Owner	5	May	3	2017-05-16		1	NorthwestCorner
CA008	Owner	6	May	3	2017-05-16		1	NorthwestCorner
CA008	Owner	7	May	3	2017-05-16		1	NorthwestCorner
CA008	Owner	33	May	3	2017-05-16		1	SoutheastCorner
CA008	Owner	34	May	3	2017-05-16		1	NorthSide
CA008	Owner	30	May	3	2017-05-16		1	NortheastCorner
CA008	Owner	31	May	3	2017-05-16		1	NorthSide
CA008	Owner	27	May	3	2017-05-16		1	SoutheastCorner
CA008	Owner	28	May	3	2017-05-16		1	NorthSide
CA008	CowFlyCount	2	May	3	2017-05-17	12:45:00	1	WestSide
CA008	CowFlyCount	3	May	3	2017-05-17	09:00:00	3	WestSide
CA008	TrapFlyCount	9	May	3	2017-05-22	04:20:00	1	NortheastCorner
CA008	TrapFlyCount	7	May	3	2017-05-22	04:20:00	1	SouthwestCorner
CA008	CowFlyCount	2	May	4	2017-05-24	09:30:00	1	WestSide
CA008	CowFlyCount	8	May	4	2017-05-24	12:05:00	1	Northeast
CA008	CowFlyCount	9	May	4	2017-05-24	10:10:00	1	Northeast
CA008	CowFlyCount	27	May	4	2017-05-24	09:50:00	1	Middle
CA017	Owner	15	May	2	2017-05-11	11:11:00	1	WestSide
CA017	TrapFlyCount	7	May	3	2017-05-21	09:14:00	1	Middle
CA017	TrapFlyCount	8	May	3	2017-05-21	09:14:00	1	Middle
CA017	TrapFlyCount	9	May	3	2017-05-21	09:14:00	1	Middle
CA017	TrapFlyCount	10	May	3	2017-05-21	09:14:00	1	Middle
CA017	TrapFlyCount	Dry pen 2	May	3	2017-05-21	09:14:00	1	Middle
CA017	TrapFlyCount	Springers	May	3	2017-05-21	09:14:00	1	Middle
CA017	TrapFlyCount	7	May	4	2017-05-28	09:40:00	1	North
CA017	TrapFlyCount	1	June	5	2017-06-04	11:44:00	1	Middle
CA017	TrapFlyCount	2	June	5	2017-06-04	11:44:00	1	Middle
CA017	TrapFlyCount	7	June	5	2017-06-04	11:44:00	1	Middle
CA017	TrapFlyCount	Springers	June	5	2017-06-04	11:44:00	1	Middle
CA017	TrapFlyCount	8	June	5	2017-06-04	11:44:00	1	Middle
CA017	Owner	CloseUp1	June	6	2017-06-08		1
CA017	Extra	CloseUp2	June	7	2017-06-13	01:45:00	1	WestSide
CA017	TrapFlyCount	CloseUp3	July	11	2017-07-16	05:10:00	1	NorthSide
CA017	TrapFlyCount	Springers	July	11	2017-07-16	05:10:00	1	NorthSide
CA023	TrapFlyCount	BreedingHeifers	May	1	2017-05-08	01:17:00	1	NorthwestCorner
CA023	TrapFlyCount	101	May	2	2017-05-15	12:37:00	1	SouthSide
CA023	TrapFlyCount	102	May	2	2017-05-15	12:37:00	1	NorthSide
CA023	TrapFlyCount	103	May	2	2017-05-15	12:37:00	1	SouthSide
CA023	TrapFlyCount	104	May	2	2017-05-15	12:37:00	1	NorthSide
CA023	Owner	111	May	3	2017-05-18	Afternoon	1
CA023	Owner	112	May	3	2017-05-18	Afternoon	1
CA023	Owner	110	May	3	2017-05-18	Afternoon	1
CA023	TrapFlyCount	109	May	3	2017-05-22	01:42:00	1	Middle
CA023	TrapFlyCount	107	May	4	2017-05-29	11:14:00	1	NorthSide
CA023	Owner	101	June	5	2017-06-01	Evening	1
CA023	Owner	102	June	5	2017-06-01	Evening	1
CA023	Owner	103	June	5	2017-06-01	Evening	1
CA023	Owner	104	June	5	2017-06-01	Evening	1
CA023	Owner	105	June	5	2017-06-01	Evening	1
CA023	Owner	106	June	5	2017-06-01	Evening	1
CA023	Owner	107	June	5	2017-06-01	Evening	1
CA023	Owner	108	June	5	2017-06-01	Evening	1
CA023	Owner	109	June	5	2017-06-01	Evening	1
CA023	Owner	110	June	5	2017-06-01	Evening	1
CA023	TrapFlyCount	BreedingHeifers	June	5	2017-06-05	01:46:00	1	NorthSide
CA023	Owner	101	June	6	2017-06-08	Evening	1
CA023	Owner	102	June	6	2017-06-08	Evening	1
CA023	Owner	103	June	6	2017-06-08	Evening	1
CA023	Owner	104	June	6	2017-06-08	Evening	1
CA023	Owner	105	June	6	2017-06-08	Evening	1
CA023	Owner	106	June	6	2017-06-08	Evening	1
CA023	Owner	107	June	6	2017-06-08	Evening	1
CA023	Owner	108	June	6	2017-06-08	Evening	1
CA023	Owner	109	June	6	2017-06-08	Evening	1
CA023	Owner	110	June	6	2017-06-08	Evening	1
CA023	TrapFlyCount	101	June	7	2017-06-19	12:15:00	1	SouthSide
CA023	TrapFlyCount	102	June	7	2017-06-19	12:15:00	1	NorthSide
CA023	TrapFlyCount	103	June	7	2017-06-19	12:15:00	1	SouthSide
CA023	TrapFlyCount	104	June	7	2017-06-19	12:15:00	1	NorthSide
CA024	Owner	10	May	2	2017-05-11	01:00:00	1
CA024	Owner	11	May	2	2017-05-11	01:00:00	1
CA024	Owner	10	May	3	2017-05-18	Afternoon	1
CA024	Owner	11	May	3	2017-05-18	Afternoon	1
CA024	TrapFlyCount	10	May	3	2017-05-21	01:04:00	1	WestSide
CA024	TrapFlyCount	11	May	3	2017-05-21	01:04:00	1	WestSide
CA024	Owner	10	June	6	2017-06-08	01:00:00	1	WestSide
CA024	Owner	11	June	6	2017-06-08	01:00:00	1	WestSide
CA024	TrapFlyCount	1	June	6	2017-06-11	01:15:00	1	Middle
CA024	TrapFlyCount	2	June	6	2017-06-11	01:15:00	1	EastSide
CA024	TrapFlyCount	3	June	6	2017-06-11	01:15:00	1	EastSide
CA024	TrapFlyCount	4	June	6	2017-06-11	01:15:00	1	WestSide
CA024	TrapFlyCount	5	June	6	2017-06-11	01:15:00	1	WestSide
CA024	TrapFlyCount	6	June	6	2017-06-11	01:15:00	1	EastSide
CA024	TrapFlyCount	7	June	6	2017-06-11	01:15:00	1	EastSide
CA024	TrapFlyCount	8	June	6	2017-06-11	01:15:00	1	WestSide
CA024	TrapFlyCount	9	June	6	2017-06-11	01:15:00	1	WestSide
CA024	TrapFlyCount	10	June	6	2017-06-11	01:15:00	1	EastSide
CA024	TrapFlyCount	11	June	6	2017-06-11	01:15:00	1	EastSide
CA024	TrapFlyCount	12	June	6	2017-06-11	01:15:00	1	Middle
CA024	TrapFlyCount	10	June	7	2017-06-18	01:45:00	1	WestSide
CA024	TrapFlyCount	11	June	7	2017-06-18	01:45:00	1	WestSide
CA024	TrapFlyCount	1	June	8	2017-06-26	08:45:00	1	WestSide
CA024	TrapFlyCount	10	June	8	2017-06-26	08:45:00	1	WestSide
CA024	TrapFlyCount	11	June	8	2017-06-26	08:45:00	1	WestSide
CA024	TrapFlyCount	12	June	8	2017-06-26	08:45:00	1	WestSide
CA024	TrapFlyCount	2	July	12	2017-07-24	01:00:00	1	EastSide
CA024	TrapFlyCount	3	July	12	2017-07-24	01:00:00	1	EastSide
CA024	TrapFlyCount	6	July	12	2017-07-24	01:00:00	1	EastSide
CA024	TrapFlyCount	7	July	12	2017-07-24	01:00:00	1	EastSide
CA025	Owner	5	May	1	2017-05-02		1
CA025	Owner	7	May	1	2017-05-02		1
CA025	CowFlyCount	2	May	2	2017-05-13	12:00:00	1	EastSide
CA025	CowFlyCount	5	May	2	2017-05-13	12:25:00	1	EastSide
CA025	CowFlyCount	3	May	2	2017-05-13	09:00:00	1	EastSide
CA025	CowFlyCount	7	May	2	2017-05-13	12:50:00	1	EastSide
CA025	Owner	6	May	3	2017-05-18		1
CA025	CowFlyCount	1	May	3	2017-05-20	09:23:00	1	EastSide
CA025	CowFlyCount	3	May	3	2017-05-20	12:43:00	1	EastSide
CA025	CowFlyCount	2	May	3	2017-05-20	09:00:00	1	WestSide
CA025	CowFlyCount	4	May	3	2017-05-20	12:00:00	1	WestSide
CA025	CowFlyCount	5	May	3	2017-05-20	12:22:00	1	EastSide
CA025	TrapFlyCount	11	May	3	2017-05-21	01:42:00	1	WestSide
CA025	TrapFlyCount	CloseUpCows	May	3	2017-05-21	01:42:00	1	NorthSide
CA025	TrapFlyCount	Springers	May	3	2017-05-21	01:42:00	1	WestSide
CA025	CowFlyCount	1	May	4	2017-05-27	12:45:00	1	EastSide
CA025	CowFlyCount	2	May	4	2017-05-27	09:00:00	1	WestSide
CA025	CowFlyCount	5	May	4	2017-05-27	12:23:00	1	EastSide
CA025	CowFlyCount	1	June	5	2017-06-03	09:21:00	1	WestSide
CA025	CowFlyCount	2	June	5	2017-06-03	09:00:00	1	WestSide
CA025	CowFlyCount	3	June	5	2017-06-03	12:00:00	1	WestSide
CA025	CowFlyCount	5	June	5	2017-06-03	09:43:00	1	EastSide
CA025	CowFlyCount	7	June	5	2017-06-03	12:22:00	1	EastSide
CA025	CowFlyCount	4	June	5	2017-06-03	12:43:00	1	WestSide
CA025	TrapFlyCount	11	June	5	2017-06-04	07:00:00	1	WestSide
CA025	TrapFlyCount	Springers	June	5	2017-06-04	07:00:00	1	WestSide
CA025	CowFlyCount	2	June	6	2017-06-10	12:00:00	1	WestSide
CA025	CowFlyCount	5	June	6	2017-06-10	12:24:00	1	EastSide
CA025	TrapFlyCount	1	June	6	2017-06-09	11:30:00	1	WestSide
CA025	TrapFlyCount	2	June	6	2017-06-09	11:30:00	1	WestSide
CA025	TrapFlyCount	3	June	6	2017-06-09	11:30:00	1	WestSide
CA025	TrapFlyCount	4	June	6	2017-06-09	11:30:00	1	WestSide
CA025	TrapFlyCount	5	June	6	2017-06-09	11:30:00	1	EastSide
CA025	TrapFlyCount	7	June	6	2017-06-09	11:30:00	1	EastSide
CA025	TrapFlyCount	11	June	6	2017-06-09	11:30:00	1	WestSide
CA025	TrapFlyCount	4	June	6	2017-06-11	11:30:00	1	WestSide
CA025	TrapFlyCount	8	June	6	2017-06-11	11:30:00	1	WestSide
CA025	TrapFlyCount	1	June	6	2017-06-11	11:30:00	1	EastSide
CA025	TrapFlyCount	3	June	6	2017-06-11	11:30:00	1	EastSide
CA025	TrapFlyCount	5	June	6	2017-06-11	11:30:00	1	EastSide
CA025	TrapFlyCount	7	June	6	2017-06-11	11:30:00	1	EastSide
CA025	TrapFlyCount	9	June	6	2017-06-11	11:30:00	1	EastSide
CA025	TrapFlyCount	DryCows	June	6	2017-06-11	11:30:00	1	EastSide
CA025	CowFlyCount	1	June	7	2017-06-17	09:19:00	1	WestSide
CA025	CowFlyCount	2	June	7	2017-06-17	09:00:00	1	WestSide
CA025	CowFlyCount	5	June	7	2017-06-17	12:22:00	1	EastSide
CA025	TrapFlyCount	2	June	7	2017-06-18	07:00:00	1	WestSide
CA025	CowFlyCount	1	June	8	2017-06-24	09:18:00	1	EastSide
CA025	TrapFlyCount	1	July	9	2017-07-01	10:00:00	1	WestSide
CA025	CowFlyCount	1	July	10	2017-07-08	09:20:00	1	WestSide
CA025	TrapFlyCount	2	June	8	2017-06-24	10:28:00	1	WestSide
CA025	CowFlyCount	2	July	9	2017-07-01	09:00:00	1	WestSide
CA025	TrapFlyCount	2	July	10	2017-07-08	10:00:00	1	WestSide
CA025	CowFlyCount	3	June	8	2017-06-24	12:00:00	1	WestSide
CA025	TrapFlyCount	3	July	9	2017-07-01	10:00:00	1	WestSide
CA025	TrapFlyCount	4	June	8	2017-06-24	10:28:00	1	WestSide
CA025	CowFlyCount	4	July	9	2017-07-01	12:39:00	1	WestSide
CA025	CowFlyCount	4	July	10	2017-07-08	12:00:00	1	WestSide
CA025	TrapFlyCount	5	June	8	2017-06-24	10:28:00	1	Middle
CA025	TrapFlyCount	6	June	8	2017-06-24	10:28:00	1	WestSide
CA025	CowFlyCount	6	July	10	2017-07-08	12:42:00	1	WestSide
CA025	TrapFlyCount	7	June	8	2017-06-24	10:28:00	1	EastSide
CA025	CowFlyCount	9	June	8	2017-06-24	12:22:00	1	EastSide
CA025	TrapFlyCount	11	June	8	2017-06-24	10:28:00	1	WestSide
CA025	CowFlyCount	11	July	10	2017-07-08	09:40:00	1	WestSide
CA025	TrapFlyCount	DryCows	June	8	2017-06-24	10:28:00	1	WestSide
CA025	CowFlyCount	Springers	June	8	2017-06-24	12:22:00	1	WestSide
CA026	Owner	1	May	1	2017-05-02		1	WestSide
CA026	Owner	2	May	1	2017-05-02		1	WestSide
CA026	Owner	5	May	1	2017-05-02		1	WestSide
CA026	Owner	6	May	1	2017-05-02		1	WestSide
CA026	CowFlyCount	2	May	1	2017-05-03	12:00:00	1	WestSide
CA026	TrapFlyCount	1	May	1	2017-05-08	04:29:00	1	WestSide
CA026	TrapFlyCount	2	May	1	2017-05-08	04:29:00	1	WestSide
CA026	CowFlyCount	2	May	2	2017-05-10	12:00:00	1	WestSide
CA026	CowFlyCount	2	May	3	2017-05-17	12:00:00	1	WestSide
CA026	CowFlyCount	1	May	3	2017-05-17	12:00:00	1	WestSide
CA026	CowFlyCount	6	May	3	2017-05-17	12:00:00	1	WestSide
CA026	CowFlyCount	5	May	3	2017-05-17	12:25:00	1	WestSide
CA026	Owner	1	May	3	2017-05-18	10:00:00	1	WestSide
CA026	Owner	2	May	3	2017-05-18	10:00:00	1	WestSide
CA026	Owner	5	May	3	2017-05-18	10:00:00	1	WestSide
CA026	Owner	6	May	3	2017-05-18	10:00:00	1	WestSide
CA026	TrapFlyCount	1	May	3	2017-05-22	05:45:00	1	WestSide
CA026	TrapFlyCount	2	May	3	2017-05-22	05:45:00	1	WestSide
CA026	CowFlyCount	1	May	4	2017-05-24	10:10:00	1	WestSide
CA026	CowFlyCount	1	May	4	2017-05-24	12:00:00	1	WestSide
CA026	CowFlyCount	2	May	4	2017-05-24	12:00:00	1	WestSide
CA026	CowFlyCount	5	May	4	2017-05-24	09:49:00	1	WestSide
CA026	CowFlyCount	6	May	4	2017-05-24	12:22:00	1	WestSide
CA026	CowFlyCount	5	May	5	2017-05-31	12:20:00	1	WestSide
CA026	CowFlyCount	2	June	6	2017-06-07	10:07:00	1	WestSide
CA026	CowFlyCount	1	June	6	2017-06-07	12:00:00	1	WestSide
CA026	CowFlyCount	5	June	6	2017-06-07	09:45:00	1	WestSide
CA026	CowFlyCount	6	June	6	2017-06-07	12:25:00	1	WestSide
CA026	CowFlyCount	7	June	6	2017-06-07	12:47:00	1	EastSide
CA026	Owner	1	June	6	2017-06-08	10:00:00	1	WestSide
CA026	Owner	2	June	6	2017-06-08	10:00:00	1	WestSide
CA026	Owner	5	June	6	2017-06-08	10:00:00	1	WestSide
CA026	Owner	6	June	6	2017-06-08	10:00:00	1	WestSide
CA026	TrapFlyCount	1	June	6	2017-06-12	01:30:00	1	WestSide
CA026	TrapFlyCount	5	June	6	2017-06-12	01:30:00	1	WestSide
CA026	TrapFlyCount	6	June	6	2017-06-12	01:30:00	1	WestSide
CA026	TrapFlyCount	7	June	6	2017-06-12	01:30:00	1	EastSide
CA026	TrapFlyCount	8	June	6	2017-06-12	01:30:00	1	EastSide
CA026	TrapFlyCount	9	June	6	2017-06-12	01:30:00	1	EastSide
CA026	CowFlyCount	1	June	7	2017-06-14	09:47:00	1	WestSide
CA026	CowFlyCount	2	June	7	2017-06-14	12:00:00	1	WestSide
CA026	CowFlyCount	5	June	7	2017-06-14	10:10:00	1	WestSide
CA026	CowFlyCount	6	June	7	2017-06-14	12:20:00	1	WestSide
CA026	CowFlyCount	7	June	7	2017-06-14	12:39:00	1	Middle
CA026	TrapFlyCount	1	June	7	2017-06-19	11:00:00	1	WestSide
CA026	TrapFlyCount	2	June	7	2017-06-19	11:00:00	1	WestSide
CA026	TrapFlyCount	5	June	7	2017-06-19	11:00:00	1	WestSide
CA026	TrapFlyCount	6	June	7	2017-06-19	11:00:00	1	WestSide
CA026	CowFlyCount	8	June	7	2017-06-14	12:39:00	1	EastSide
CA026	CowFlyCount	1	June	8	2017-06-21	12:00:00	1	WestSide
CA026	CowFlyCount	2	June	8	2017-06-21	12:00:00	1	WestSide
CA026	CowFlyCount	5	June	8	2017-06-21	09:48:00	1	WestSide
CA026	CowFlyCount	6	June	8	2017-06-21	12:20:00	1	WestSide
CA026	TrapFlyCount	1	June	8	2017-06-26	10:00:00	1	WestSide
CA026	TrapFlyCount	5	June	8	2017-06-26	10:00:00	1	WestSide
CA026	TrapFlyCount	6	June	8	2017-06-26	10:00:00	1	WestSide
CA026	CowFlyCount	1	June	9	2017-06-28	10:01:00	1	WestSide
CA026	CowFlyCount	2	June	9	2017-06-28	12:00:00	1	WestSide
CA026	CowFlyCount	5	June	9	2017-06-28	09:40:00	1	WestSide
CA026	CowFlyCount	6	June	9	2017-06-28	12:21:00	1	WestSide
CA026	TrapFlyCount	1	July	9	2017-07-03	10:00:00	1	WestSide
CA026	TrapFlyCount	2	July	9	2017-07-03	10:00:00	1	WestSide
CA026	TrapFlyCount	3	July	9	2017-07-03	10:00:00	1	EastSide
CA026	TrapFlyCount	4	July	9	2017-07-03	10:00:00	1	EastSide
CA026	CowFlyCount	1	July	10	2017-07-05	12:00:00	1	WestSide
CA026	CowFlyCount	2	July	10	2017-07-05	09:45:00	1	WestSide
CA026	CowFlyCount	5	July	10	2017-07-05	12:18:00	1	WestSide
CA026	TrapFlyCount	2	July	10	2017-07-09	09:00:00	1	WestSide
CA026	TrapFlyCount	5	July	10	2017-07-09	09:00:00	1	WestSide
CA026	CowFlyCount	6	July	10	2017-07-05	12:18:00	1	WestSide
CA026	CowFlyCount	1	July	11	2017-07-12	12:00:00	1	WestSide
CA026	CowFlyCount	2	July	11	2017-07-12	12:00:00	1	WestSide
CA026	CowFlyCount	5	July	11	2017-07-12	09:40:00	1	WestSide
CA026	CowFlyCount	6	July	11	2017-07-12	12:20:00	1	WestSide
CA026	TrapFlyCount	5	July	11	2017-07-17	09:45:00	1	WestSide
CA026	TrapFlyCount	6	July	11	2017-07-17	09:45:00	1	WestSide
CA026	TrapFlyCount	3	July	11	2017-07-17	09:45:00	1	EastSide
CA026	TrapFlyCount	8	July	11	2017-07-17	09:45:00	1	EastSide
CA026	CowFlyCount	1	July	12	2017-07-19	12:00:00	1	WestSide
CA026	CowFlyCount	2	July	12	2017-07-19	12:00:00	1	WestSide
CA026	CowFlyCount	5	July	12	2017-07-19	12:19:00	1	WestSide
CA026	CowFlyCount	6	July	12	2017-07-19	12:19:00	1	WestSide
CA026	CowFlyCount	2	July	13	2017-07-25	12:00:00	1	WestSide
CA026	CowFlyCount	1	July	13	2017-07-25	09:00:00	1	WestSide
CA026	CowFlyCount	6	July	13	2017-07-25	09:00:00	1	WestSide
CA026	CowFlyCount	5	July	13	2017-07-25	12:20:00	1	WestSide
CA026	CowFlyCount	7	July	13	2017-07-25	10:45:00	1	WestSide
CA027	Owner	2	May	1	2017-05-05	8:00 am to 8:00 pm	1	WestSide
CA027	Owner	4	May	1	2017-05-05	8:00 am to 8:00 pm	1	WestSide
CA027	Owner	5	May	1	2017-05-05	8:00 am to 8:00 pm	1	WestSide
CA027	Owner	6	May	1	2017-05-05	8:00 am to 8:00 pm	1	WestSide
CA027	Owner	7	May	1	2017-05-05	8:00 am to 8:00 pm	1	WestSide
CA027	Owner	8	May	1	2017-05-05	8:00 am to 8:00 pm	1	WestSide
CA027	Owner	9	May	1	2017-05-05	8:00 am to 8:00 pm	1	WestSide
CA027	Owner	10	May	1	2017-05-05	8:00 am to 8:00 pm	1	WestSide
CA027	Owner	15	May	1	2017-05-05	8:00 am to 8:00 pm	1	NorthSide
CA027	Owner	17	May	1	2017-05-05	8:00 am to 8:00 pm	1	NorthSide
CA027	Owner	25	May	1	2017-05-05	8:00 am to 8:00 pm	1	EastSide
CA027	Owner	CloseUp	May	1	2017-05-05	8:00 am to 8:00 pm	1	EastSide
CA027	TrapFlyCount	15	May	1	2017-05-08	12:22:00	1	Middle
CA027	TrapFlyCount	18	May	1	2017-05-08	12:22:00	1	Middle
CA027	TrapFlyCount	15	May	2	2017-05-15	11:15:00	1	Middle
CA027	TrapFlyCount	18	May	2	2017-05-15	11:15:00	1	Middle
CA027	TrapFlyCount	19	May	2	2017-05-15	11:15:00	1	NorthSide
CA027	TrapFlyCount	15	May	3	2017-05-22	11:19:00	1	Middle
CA027	TrapFlyCount	18	May	3	2017-05-22	11:19:00	1	Middle
CA027	TrapFlyCount	19	May	3	2017-05-22	11:19:00	1	NorthSide
CA027	TrapFlyCount	24	May	4	2017-05-29	10:06:00	1	Middle
CA027	TrapFlyCount	15	June	6	2017-06-05	12:40:00	1	Middle
CA027	TrapFlyCount	24	June	6	2017-06-05	12:40:00	1	Middle
CA027	TrapFlyCount	CloseUps	June	6	2017-06-13	07:17:00	1	Middle
CA028	Owner	1	May	1	2017-05-05	09:00:00	1
CA028	Owner	2	May	1	2017-05-05	09:00:00	1
CA028	Owner	Maternity	May	1	2017-05-10	09:00:00	1
CA028	TrapFlyCount	2	May	1	2017-05-07	12:00:00	1	SoutheastCorner
CA028	TrapFlyCount		May	1	2017-05-07	09:28:00	0
CA028	TrapFlyCount		May	1	2017-05-07	09:54:00	0
CA028	TrapFlyCount		May	1	2017-05-07	12:25:00	0
CA028	TrapFlyCount		May	1	2017-05-07	09:00:00	0
CA028	TrapFlyCount		May	1	2017-05-07	12:52:00	0
CA028	CowFlyCount	2	May	2	2017-05-08	09:52:00	1	SoutheastCorner
CA028	CowFlyCount	4	May	2	2017-05-08	12:49:00	1	SouthwestCorner
CA028	CowFlyCount	7	May	2	2017-05-08	12:00:00	1	Middle
CA028	TrapFlyCount	5	May	1	2017-05-08	10:38:00	1	SoutheastCorner
CA028	TrapFlyCount	1	May	1	2017-05-08	10:38:00	1	SoutheastCorner
CA028	Owner	1	May	2	2017-05-10	09:00:00	1
CA028	Owner	2	May	2	2017-05-10	09:00:00	1
CA028	Owner	9	May	2	2017-05-10	09:00:00	1
CA028	CowFlyCount	2	May	3	2017-05-15	12:27:00	1	SoutheastCorner
CA028	TrapFlyCount	Hospital	May	2	2017-05-15	11:32:00	1	SouthwestCorner
CA028	CowFlyCount	Hospital	May	3	2017-05-15	09:50:00	1	Middle
CA028	Owner	1	May	3	2017-05-16		1	SouthSide
CA028	Owner	2	May	3	2017-05-16		1	SouthSide
CA028	Owner	8	May	3	2017-05-16		1	SouthSide
CA028	Owner	9	May	3	2017-05-16		1	SouthSide
CA028	Owner	4	May	3	2017-05-16		1	SouthSide
CA028	Owner	Hospital	May	3	2017-05-16		1	SouthSide
CA028	Owner	Maternity	May	3	2017-05-16		1	SouthSide
CA028	Owner	1	May	3	2017-05-17		1	NorthSide
CA028	Owner	3	May	3	2017-05-17		1	NorthSide
CA028	Owner	7	May	3	2017-05-17		1	NorthSide
CA028	CowFlyCount	2	May	4	2017-05-22	12:29:00	1	SoutheastCorner
CA028	CowFlyCount	4	May	4	2017-05-22	09:25:00	1	SouthwestCorner
CA028	TrapFlyCount	8	May	3	2017-05-22	10:10:00	1	SoutheastCorner
CA028	TrapFlyCount	1	May	3	2017-05-22	09:51:00	1	SoutheastCorner
CA028	CowFlyCount	1	May	4	2017-05-22	09:47:00	1
CA028	CowFlyCount	7	May	4	2017-05-22	12:50:00	1
CA028	CowFlyCount	8	May	4	2017-05-22	09:00:00	1
CA028	TrapFlyCount	2	May	4	2017-05-29	12:05:00	1	SouthwestCorner
CA028	CowFlyCount	2	May	5	2017-05-30	12:45:00	1	SoutheastCorner
CA028	CowFlyCount	1	May	5	2017-05-30	12:00:00	1	SoutheastCorner
CA028	CowFlyCount	5	May	5	2017-05-30	12:00:00	1	NorthwestCorner
CA028	CowFlyCount	2	June	6	2017-06-05	12:42:00	1	SoutheastCorner
CA028	CowFlyCount	4	June	6	2017-06-05	12:25:00	1	SouthwestCorner
CA028	CowFlyCount	2	June	7	2017-06-12	12:24:00	1	SoutheastCorner
CA028	CowFlyCount	4	June	7	2017-06-12	12:45:00	1	SouthwestCorner
CA028	CowFlyCount	7	June	7	2017-06-12	12:00:00	1	NortheastCorner
CA028	CowFlyCount	3	June	7	2017-06-12	09:21:00	1	SouthwestCorner
CA028	TrapFlyCount	3	June	6	2017-06-12	10:06:00	1	Middle
CA028	TrapFlyCount	5	June	6	2017-06-12	10:06:00	1	Middle
CA028	TrapFlyCount	6	June	6	2017-06-12	10:06:00	1	Middle
CA028	CowFlyCount	10	June	7	2017-06-12	09:42:00	1
CA028	CowFlyCount	5	June	7	2017-06-12	09:00:00	1
CA028	CowFlyCount	6	June	7	2017-06-12	09:00:00	1
CA028	CowFlyCount	7	June	8	2017-06-19	12:00:00	1	NortheastCorner
CA028	CowFlyCount	2	June	8	2017-06-19	09:36:00	1	SoutheastCorner
CA028	CowFlyCount	4	June	8	2017-06-19	09:18:00	1	SouthwestCorner
CA028	TrapFlyCount	5	June	7	2017-06-19	09:58:00	1	SouthwestCorner
CA028	TrapFlyCount	10	June	7	2017-06-19	09:58:00	1	NorthwestCorner
CA028	CowFlyCount	10	June	8	2017-06-19	12:19:00	1
CA028	CowFlyCount	5	June	8	2017-06-19	12:37:00	1
CA028	CowFlyCount	2	June	9	2017-06-26	12:22:00	1	SoutheastCorner
CA028	CowFlyCount	4	June	9	2017-06-26	09:20:00	1	SouthwestCorner
CA028	TrapFlyCount	1	June	8	2017-06-26	10:04:00	1	SoutheastCorner
CA028	TrapFlyCount	10	June	8	2017-06-26	10:04:00	1	NorthwestCorner
CA028	TrapFlyCount	5	June	8	2017-06-26	10:04:00	1	NorthwestCorner
CA028	CowFlyCount	1	June	9	2017-06-26	12:45:00	1
CA028	CowFlyCount	10	June	9	2017-06-26	12:00:00	1
CA028	CowFlyCount	5	June	9	2017-06-26	09:45:00	1
CA028	CowFlyCount	2	July	10	2017-07-03	12:20:00	1	SoutheastCorner
CA028	TrapFlyCount	1	July	9	2017-07-03	10:02:00	1	SoutheastCorner
CA028	CowFlyCount	1	July	10	2017-07-03	12:43:00	1
CA028	CowFlyCount	4	July	11	2017-07-10	09:20:00	1	SouthwestCorner
CA028	TrapFlyCount		July	13	2017-07-31	02:45:00	0
CA029	CowFlyCount	BreedingHeifers	May	1	2017-05-07	09:55:00	1	Middle
CA029	CowFlyCount		May	1	2017-05-07	10:30:00	0
CA029	CowFlyCount		May	1	2017-05-07	02:06:00	0
CA029	CowFlyCount		May	1	2017-05-07	10:00:00	0
CA029	CowFlyCount		May	1	2017-05-07	01:35:00	0
CA029	CowFlyCount		May	1	2017-05-07	11:05:00	0
CA029	CowFlyCount		May	1	2017-05-07	01:50:00	0
CA029	CowFlyCount	5	May	2	2017-05-14	11:10:00	1	SoutheastCorner
CA029	CowFlyCount	5	May	2	2017-05-14	12:42:00	1	SoutheastCorner
CA029	CowFlyCount	BreedingHeifers	May	2	2017-05-14	10:50:00	1	Middle
CA029	CowFlyCount	7	May	2	2017-05-14	10:50:00	1	NorthwestCorner
CA029	CowFlyCount	8	May	2	2017-05-14	10:50:00	1	SouthwestCorner
CA029	CowFlyCount	Hospital	May	2	2017-05-14	10:50:00	1	Middle
CA029	CowFlyCount		May	2	2017-05-14	10:00:00	0
CA029	CowFlyCount		May	2	2017-05-14	12:55:00	0
CA029	CowFlyCount		May	2	2017-05-14	10:25:00	0
CA029	CowFlyCount		May	2	2017-05-14	01:15:00	0
CA029	CowFlyCount	BreedingHeifers	May	3	2017-05-21	03:15:00	1	Middle
CA029	CowFlyCount		May	3	2017-05-21	10:05:00	0
CA029	CowFlyCount		May	3	2017-05-21	12:50:00	0
CA029	CowFlyCount		May	3	2017-05-21	10:30:00	0
CA029	CowFlyCount		May	3	2017-05-21	01:00:00	0
CA029	CowFlyCount		May	3	2017-05-21	11:10:00	0
CA029	CowFlyCount		May	3	2017-05-21	01:25:00	0
CA029	CowFlyCount	1	May	4	2017-05-28	10:11:00	1	SoutheastCorner
CA029	CowFlyCount	5	May	4	2017-05-28	11:15:00	1	SoutheastCorner
CA029	CowFlyCount	BreedingHeifers	May	4	2017-05-28	02:30:00	1	Middle
CA029	CowFlyCount	8	May	4	2017-05-28	02:30:00	1	SouthwestCorner
CA029	CowFlyCount	Hospital	May	4	2017-05-28	02:30:00	1	Middle
CA029	CowFlyCount	6	May	4	2017-05-28	02:30:00	1	NorthwestCorner
CA029	CowFlyCount		May	4	2017-05-28	02:00:00	0
CA029	CowFlyCount		May	4	2017-05-28	10:30:00	0
CA029	CowFlyCount		May	4	2017-05-28	01:45:00	0
CA029	CowFlyCount		May	4	2017-05-28	01:10:00	0
CA029	CowFlyCount	5	June	5	2017-06-04	11:20:00	1	SoutheastCorner
CA029	CowFlyCount	BreedingHeifers	June	5	2017-06-04	02:00:00	1	Middle
CA029	CowFlyCount	8	June	5	2017-06-04	02:00:00	1	SouthwestCorner
CA029	CowFlyCount	GrowingHeifers	June	5	2017-06-04	02:00:00	1	Middle
CA029	CowFlyCount		June	5	2017-06-04	09:45:00	0
CA029	CowFlyCount		June	5	2017-06-04	01:25:00	0
CA029	CowFlyCount		June	5	2017-06-04	10:05:00	0
CA029	CowFlyCount		June	5	2017-06-04	01:40:00	0
CA029	CowFlyCount		June	5	2017-06-04	01:05:00	0
CA029	CowFlyCount	BreedingHeifers	June	6	2017-06-11	02:00:00	1	Middle
CA029	CowFlyCount	GrowingHeifers	June	6	2017-06-11	02:00:00	1	Middle
CA029	CowFlyCount	Hospital	June	6	2017-06-11	02:00:00	1	SoutheastCorner
CA029	CowFlyCount		June	6	2017-06-11	09:15:00	0
CA029	CowFlyCount		June	6	2017-06-11	01:30:00	0
CA029	CowFlyCount		June	6	2017-06-11	10:25:00	0
CA029	CowFlyCount		June	6	2017-06-11	01:45:00	0
CA029	CowFlyCount		June	6	2017-06-11	09:00:00	0
CA029	CowFlyCount		June	6	2017-06-11	12:10:00	0
CA029	CowFlyCount	4	June	7	2017-06-18	11:00:00	1	SouthwestCorner
CA029	CowFlyCount	8	June	7	2017-06-18	11:00:00	1	NorthwestCorner
CA029	CowFlyCount	Hospital	June	7	2017-06-18	11:00:00	1	Middle
CA029	CowFlyCount	GrowingHeifers	June	7	2017-06-18	11:00:00	1	Middle
CA029	CowFlyCount		June	7	2017-06-18	09:25:00	0
CA029	CowFlyCount		June	7	2017-06-18	01:10:00	0
CA029	CowFlyCount		June	7	2017-06-18	09:44:00	0
CA029	CowFlyCount		June	7	2017-06-18	01:25:00	0
CA029	CowFlyCount		June	7	2017-06-18	09:00:00	0
CA029	CowFlyCount		June	7	2017-06-18	01:40:00	0
CA029	TrapFlyCount		June	8	2017-06-24	08:40:00	0
CA029	CowFlyCount		June	8	2017-06-24	09:20:00	0
CA029	CowFlyCount		June	8	2017-06-24	01:00:00	0
CA029	CowFlyCount		June	8	2017-06-24	10:40:00	0
CA029	CowFlyCount		June	8	2017-06-24	12:15:00	0
CA029	CowFlyCount		June	8	2017-06-24	09:00:00	0
CA029	CowFlyCount		June	8	2017-06-24	12:39:00	0
CA029	TrapFlyCount		July	9	2017-07-02	12:50:00	0
CA029	CowFlyCount		July	9	2017-07-02	09:20:00	0
CA029	CowFlyCount		July	9	2017-07-02	01:20:00	0
CA029	CowFlyCount		July	9	2017-07-02	10:10:00	0
CA029	CowFlyCount		July	9	2017-07-02	01:10:00	0
CA029	CowFlyCount		July	9	2017-07-02	09:00:00	0
CA029	CowFlyCount		July	9	2017-07-02	01:40:00	0
CA029	TrapFlyCount		July	10	2017-07-09	08:30:00	0
CA029	CowFlyCount		July	10	2017-07-09	09:20:00	0
CA029	CowFlyCount		July	10	2017-07-09	01:05:00	0
CA029	CowFlyCount		July	10	2017-07-09	10:30:00	0
CA029	CowFlyCount		July	10	2017-07-09	01:20:00	0
CA029	CowFlyCount		July	10	2017-07-09	09:00:00	0
CA029	CowFlyCount		July	10	2017-07-09	12:50:00	0
CA029	TrapFlyCount		July	11	2017-07-16	11:30:00	0
CA029	CowFlyCount		July	11	2017-07-16	09:15:00	0
CA029	CowFlyCount		July	11	2017-07-16	12:10:00	0
CA029	CowFlyCount		July	11	2017-07-16	10:20:00	0
CA029	CowFlyCount		July	11	2017-07-16	01:25:00	0
CA029	CowFlyCount		July	11	2017-07-16	09:00:00	0
CA029	CowFlyCount		July	11	2017-07-16	01:00:00	0
CA029	TrapFlyCount		July	12	2017-07-23	08:30:00	0
CA029	CowFlyCount		July	12	2017-07-23	09:25:00	0
CA029	CowFlyCount		July	12	2017-07-23	12:46:00	0
CA029	CowFlyCount		July	12	2017-07-23	10:25:00	0
CA029	CowFlyCount		July	12	2017-07-23	01:00:00	0
CA029	CowFlyCount		July	12	2017-07-23	09:05:00	0
CA029	CowFlyCount		July	12	2017-07-23	12:30:00	0
CA029	CowFlyCount		July	13	2017-07-30	09:20:00	0
CA029	CowFlyCount		July	13	2017-07-30	01:00:00	0
CA029	CowFlyCount		July	13	2017-07-30	10:35:00	0
CA029	CowFlyCount		July	13	2017-07-30	12:50:00	0
CA029	CowFlyCount		July	13	2017-07-30	09:00:00	0
CA029	CowFlyCount		July	13	2017-07-30	12:30:00	0
CA030	CowFlyCount	12	May	1	2017-05-07	01:15:00	1	EastSide
CA030	CowFlyCount	13	May	1	2017-05-07	12:02:00	1	WestSide
CA030	CowFlyCount	14	May	1	2017-05-07	12:55:00	1	EastSide
CA030	TrapFlyCount	17	May	1	2017-05-07	08:44:00	1	WestSide
CA030	TrapFlyCount	15	May	1	2017-05-07	08:44:00	1	WestSide
CA030	TrapFlyCount	16	May	1	2017-05-07	08:44:00	1	EastSide
CA030	TrapFlyCount	18	May	1	2017-05-07	08:44:00	1	EastSide
CA030	CowFlyCount	11	May	1	2017-05-07	08:44:00	1	WestSide
CA030	CowFlyCount		May	1	2017-05-07	10:50:00	0
CA030	CowFlyCount		May	1	2017-05-07	09:29:00	0
CA030	CowFlyCount		May	1	2017-05-07	09:09:00	0
CA030	CowFlyCount	12	May	2	2017-05-14	12:20:00	1	EastSide
CA030	CowFlyCount	13	May	2	2017-05-14	12:00:00	1	WestSide
CA030	CowFlyCount	14	May	2	2017-05-14	02:10:00	1	EastSide
CA030	TrapFlyCount	15	May	2	2017-05-14	02:35:00	1	WestSide
CA030	TrapFlyCount	17	May	2	2017-05-14	02:35:00	1	WestSide
CA030	TrapFlyCount	16	May	2	2017-05-14	02:35:00	1	EastSide
CA030	TrapFlyCount	18	May	2	2017-05-14	02:35:00	1	EastSide
CA030	CowFlyCount	11	May	2	2017-05-14	02:35:00	1	WestSide
CA030	CowFlyCount		May	2	2017-05-14	09:00:00	0
CA030	CowFlyCount		May	2	2017-05-14	09:35:00	0
CA030	CowFlyCount		May	2	2017-05-14	09:15:00	0
CA030	CowFlyCount	12	May	3	2017-05-21	09:00:00	1	EastSide
CA030	CowFlyCount	12	May	3	2017-05-21	12:00:00	1	EastSide
CA030	CowFlyCount	13	May	3	2017-05-21	12:24:00	1	WestSide
CA030	CowFlyCount	14	May	3	2017-05-21	09:40:00	1	EastSide
CA030	CowFlyCount	14	May	3	2017-05-21	01:45:00	1	EastSide
CA030	CowFlyCount		May	3	2017-05-21	09:15:00	0
CA030	Extra	11	May	4	2017-05-27	02:35:00	1	WestSide
CA030	Extra	15	May	4	2017-05-27	02:35:00	1	WestSide
CA030	Extra	17	May	4	2017-05-27	02:35:00	1	WestSide
CA030	Extra	16	May	4	2017-05-27	02:35:00	1	EastSide
CA030	Extra	18	May	4	2017-05-27	02:35:00	1	EastSide
CA030	CowFlyCount	12	May	4	2017-05-28	10:50:00	1	EastSide
CA030	CowFlyCount	12	May	4	2017-05-28	12:30:00	1	EastSide
CA030	CowFlyCount	13	May	4	2017-05-28	09:35:00	1	EastSide
CA030	CowFlyCount	13	May	4	2017-05-28	12:00:00	1	WestSide
CA030	CowFlyCount	14	May	4	2017-05-28	09:15:00	1	EastSide
CA030	CowFlyCount	14	May	4	2017-05-28	12:55:00	1	EastSide
CA030	TrapFlyCount	11	May	4	2017-05-28	03:30:00	1	WestSide
CA030	TrapFlyCount	15	May	4	2017-05-28	03:30:00	1	WestSide
CA030	TrapFlyCount	17	May	4	2017-05-28	03:30:00	1	WestSide
CA030	TrapFlyCount	16	May	4	2017-05-28	03:30:00	1	EastSide
CA030	TrapFlyCount	18	May	4	2017-05-28	03:30:00	1	EastSide
CA030	CowFlyCount	12	June	5	2017-06-04	11:00:00	1	EastSide
CA030	CowFlyCount	12	June	5	2017-06-04	12:25:00	1	EastSide
CA030	CowFlyCount	13	June	5	2017-06-04	09:00:00	1	WestSide
CA030	CowFlyCount	13	June	5	2017-06-04	12:05:00	1	WestSide
CA030	CowFlyCount	14	June	5	2017-06-04	09:20:00	1	EastSide
CA030	CowFlyCount	14	June	5	2017-06-04	12:45:00	1	EastSide
CA030	TrapFlyCount	11	June	6	2017-06-04	03:15:00	1	WestSide
CA030	TrapFlyCount	15	June	6	2017-06-04	03:15:00	1	WestSide
CA030	TrapFlyCount	17	June	6	2017-06-04	03:15:00	1	WestSide
CA030	TrapFlyCount	16	June	6	2017-06-04	03:15:00	1	EastSide
CA030	TrapFlyCount	18	June	6	2017-06-04	03:15:00	1	EastSide
CA030	TrapFlyCount	11	June	6	2017-06-07	01:30:00	1	WestSide
CA030	TrapFlyCount	13	June	6	2017-06-07	01:30:00	1	WestSide
CA030	TrapFlyCount	15	June	6	2017-06-07	01:30:00	1	WestSide
CA030	TrapFlyCount	17	June	6	2017-06-07	01:30:00	1	WestSide
CA030	TrapFlyCount	12	June	6	2017-06-07	01:30:00	1	EastSide
CA030	TrapFlyCount	14	June	6	2017-06-07	01:30:00	1	EastSide
CA030	TrapFlyCount	16	June	6	2017-06-07	01:30:00	1	EastSide
CA030	TrapFlyCount	18	June	6	2017-06-07	01:30:00	1	EastSide
CA030	TrapFlyCount	11	June	6	2017-06-11	10:00:00	1	WestSide
CA030	TrapFlyCount	13	June	6	2017-06-11	10:00:00	1	WestSide
CA030	TrapFlyCount	15	June	6	2017-06-11	10:00:00	1	WestSide
CA030	TrapFlyCount	17	June	6	2017-06-11	10:00:00	1	WestSide
CA030	TrapFlyCount	12	June	6	2017-06-11	10:00:00	1	EastSide
CA030	TrapFlyCount	14	June	6	2017-06-11	10:00:00	1	EastSide
CA030	TrapFlyCount	16	June	6	2017-06-11	10:00:00	1	EastSide
CA030	TrapFlyCount	18	June	6	2017-06-11	10:00:00	1	EastSide
CA030	CowFlyCount		June	6	2017-06-11	10:45:00	0
CA030	CowFlyCount		June	6	2017-06-11	12:50:00	0
CA030	CowFlyCount		June	6	2017-06-11	09:50:00	0
CA030	CowFlyCount		June	6	2017-06-11	12:30:00	0
CA030	CowFlyCount		June	6	2017-06-11	09:35:00	0
CA030	CowFlyCount		June	6	2017-06-11	01:00:00	0
CA030	CowFlyCount	11	June	7	2017-06-14	02:00:00	1	WestSide
CA030	CowFlyCount	17	June	7	2017-06-14	02:00:00	1	WestSide
CA030	CowFlyCount	15	June	7	2017-06-14	02:00:00	1	WestSide
CA030	CowFlyCount	16	June	7	2017-06-14	02:00:00	1	EastSide
CA030	CowFlyCount	18	June	7	2017-06-14	02:00:00	1	EastSide
CA030	CowFlyCount	12	June	7	2017-06-18	10:45:00	1	EastSide
CA030	CowFlyCount	12	June	7	2017-06-18	12:35:00	1	EastSide
CA030	CowFlyCount	13	June	7	2017-06-18	10:00:00	1	WestSide
CA030	CowFlyCount	13	June	7	2017-06-18	12:00:00	1	WestSide
CA030	CowFlyCount	14	June	7	2017-06-18	10:30:00	1	EastSide
CA030	CowFlyCount	14	June	7	2017-06-18	12:50:00	1	EastSide
CA030	CowFlyCount	11	June	7	2017-06-18	11:30:00	1	WestSide
CA030	CowFlyCount	18	June	7	2017-06-18	11:30:00	1	EastSide
CA030	TrapFlyCount	11	June	8	2017-06-21	07:35:00	1	WestSide
CA030	TrapFlyCount	13	June	8	2017-06-21	07:35:00	1	WestSide
CA030	TrapFlyCount	16	June	8	2017-06-21	07:35:00	1	EastSide
CA030	TrapFlyCount	12	June	8	2017-06-21	07:35:00	1	EastSide
CA030	CowFlyCount	12	June	8	2017-06-24	10:55:00	1	EastSide
CA030	CowFlyCount	12	June	8	2017-06-24	01:25:00	1	EastSide
CA030	CowFlyCount	13	June	8	2017-06-24	09:46:00	1	WestSide
CA030	CowFlyCount	14	June	8	2017-06-24	10:24:00	1	EastSide
CA030	CowFlyCount		June	8	2017-06-24	02:30:00	0
CA030	CowFlyCount		June	8	2017-06-24	01:40:00	0
CA030	CowFlyCount		July	9	2017-07-02	10:50:00	0
CA030	CowFlyCount		July	9	2017-07-02	12:20:00	0
CA030	CowFlyCount		July	9	2017-07-02	09:55:00	0
CA030	CowFlyCount		July	9	2017-07-02	12:00:00	0
CA030	CowFlyCount		July	9	2017-07-02	09:35:00	0
CA030	CowFlyCount		July	9	2017-07-02	12:30:00	0
CA030	CowFlyCount	14	July	10	2017-07-09	09:47:00	1	EastSide
CA030	CowFlyCount	14	July	10	2017-07-09	11:00:00	1	EastSide
CA030	CowFlyCount	16	July	10	2017-07-09	11:00:00	1	EastSide
CA030	CowFlyCount		July	10	2017-07-09	10:50:00	0
CA030	CowFlyCount		July	10	2017-07-09	12:05:00	0
CA030	CowFlyCount		July	10	2017-07-09	10:00:00	0
CA030	CowFlyCount		July	10	2017-07-09	12:20:00	0
CA030	CowFlyCount		July	10	2017-07-09	01:50:00	0
CA030	CowFlyCount	13	July	11	2017-07-16	09:50:00	1	WestSide
CA030	CowFlyCount	13	July	11	2017-07-16	12:10:00	1	Middle
CA030	CowFlyCount		July	11	2017-07-16	10:50:00	0
CA030	CowFlyCount		July	11	2017-07-16	12:35:00	0
CA030	CowFlyCount		July	11	2017-07-16	09:35:00	0
CA030	CowFlyCount		July	11	2017-07-16	01:45:00	0
CA030	CowFlyCount		July	12	2017-07-23	10:50:00	0
CA030	CowFlyCount		July	12	2017-07-23	01:20:00	0
CA030	CowFlyCount		July	12	2017-07-23	10:10:00	0
CA030	CowFlyCount		July	12	2017-07-23	12:05:00	0
CA030	CowFlyCount		July	12	2017-07-23	09:45:00	0
CA030	CowFlyCount		July	12	2017-07-23	01:35:00	0
CA030	CowFlyCount		July	13	2017-07-30	10:50:00	0
CA030	CowFlyCount		July	13	2017-07-30	01:20:00	0
CA030	CowFlyCount		July	13	2017-07-30	09:55:00	0
CA030	CowFlyCount		July	13	2017-07-30	12:00:00	0
CA030	CowFlyCount		July	13	2017-07-30	10:15:00	0
CA030	CowFlyCount		July	13	2017-07-30	01:35:00	0
CA031	Owner	12	May	1	2017-05-05	12:00:00	1
CA031	Owner	12	May	2	2017-05-13	02:00:00	1	WestSide
CA031	TrapFlyCount	11	May	2	2017-05-14	12:00:00	1	Middle
CA031	TrapFlyCount	14	May	2	2017-05-14	12:00:00	1	Middle
CA031	TrapFlyCount	17	May	2	2017-05-14	12:00:00	1	Middle
CA031	TrapFlyCount	18	May	2	2017-05-14	12:00:00	1	Middle
CA031	TrapFlyCount	17	May	4	2017-05-28	03:42:00	1	Middle
CA031	TrapFlyCount	6	June	6	2017-06-09	10:20:00	1
CA031	Owner	12	June	6	2017-06-08	12:55:00	1	WestSide
CA031	Owner	13	June	6	2017-06-08	12:55:00	1	WestSide
CA031	Owner	6	June	6	2017-06-08	12:55:00	1	WestSide
CA031	Owner	7	June	6	2017-06-08	12:55:00	1	WestSide
CA031	TrapFlyCount	12	June	6	2017-06-11	10:00:00	1	WestSide
CA031	TrapFlyCount	13	June	6	2017-06-11	10:00:00	1	WestSide
CA031	TrapFlyCount	6	June	6	2017-06-11	10:00:00	1	WestSide
CA031	TrapFlyCount	17	June	7	2017-06-18	08:00:00	1	Middle
CA031	TrapFlyCount	18	July	9	2017-07-01	06:45:00	1	Middle
CA032	TrapFlyCount	4	May	1	2017-05-07	03:27:00	1	EastSide
CA032	TrapFlyCount	9	May	2	2017-05-14	01:53:00	1	WestSide
CA032	Owner	9	May	2	2017-05-11		1	WestSide
CA032	Owner	10	May	2	2017-05-11		1	WestSide
CA032	Owner	13	May	2	2017-05-11		1	WestSide
CA032	Owner	14	May	2	2017-05-11		1	WestSide
CA032	Owner	15	May	2	2017-05-11		1	WestSide
CA032	Owner	16	May	2	2017-05-11		1	WestSide
CA032	Owner	1	May	2	2017-05-11		1	EastSide
CA032	Owner	2	May	2	2017-05-11		1	EastSide
CA032	TrapFlyCount	10	May	2	2017-05-14	01:53:00	1	WestSide
CA032	TrapFlyCount	11	June	6	2017-06-11	03:00:00	1	WestSide
CA032	TrapFlyCount	12	June	6	2017-06-11	03:00:00	1	WestSide
CA032	TrapFlyCount	13	June	6	2017-06-11	03:00:00	1	WestSide
CA032	TrapFlyCount	14	June	6	2017-06-11	03:00:00	1	WestSide
CA032	TrapFlyCount	15	June	6	2017-06-11	03:00:00	1	WestSide
CA032	TrapFlyCount	16	June	6	2017-06-11	03:00:00	1	WestSide
CA032	TrapFlyCount	20	June	6	2017-06-11	03:00:00	1	Middle
CA033	Owner	1	May	1	2017-05-02	03:00:00	1	SouthSide
CA033	TrapFlyCount	6	May	1	2017-05-08	01:51:00	1	SouthwestCorner
CA033	TrapFlyCount	7	May	1	2017-05-08	01:51:00	1	SoutheastCorner
CA033	TrapFlyCount	Hospital	May	1	2017-05-08	01:51:00	1	SoutheastCorner
CA033	TrapFlyCount	Maternity	May	1	2017-05-08	01:51:00	1	EastSide
CA033	TrapFlyCount	DryCows	May	1	2017-05-08	01:51:00	1	Middle
CA033	TrapFlyCount	Springers	May	1	2017-05-08	01:51:00	1	Middle
CA033	TrapFlyCount	DryCows	May	4	2017-05-29	01:00:00	1	Middle
CA033	TrapFlyCount	2	May	4	2017-05-29	01:00:00	1	SoutheastCorner
CA033	TrapFlyCount	3	May	4	2017-05-29	01:00:00	1	SouthwestCorner
CA033	TrapFlyCount	Springers	May	4	2017-05-29	01:00:00	1	Middle
CA033	TrapFlyCount	DryCows	June	6	2017-06-05	05:45:00	1	SouthSide
CA033	TrapFlyCount	Springers	June	6	2017-06-05	05:45:00	1	SouthwestCorner
CA033	TrapFlyCount	Springers	June	6	2017-06-12	10:20:00	1	SouthSide
CA033	TrapFlyCount	5	June	8	2017-06-26	07:49:00	1	SouthSide
CA033	TrapFlyCount	CloseUp	June	8	2017-06-26	07:49:00	1	NorthSide
CA034	TrapFlyCount	2	May	2	2017-05-15	11:03:00	1	Middle
CA034	TrapFlyCount	5	May	2	2017-05-15	11:03:00	1	Middle
CA034	TrapFlyCount	1	May	2	2017-05-15	11:03:00	1	SouthSide
CA034	TrapFlyCount	6	May	2	2017-05-15	11:03:00	1	SouthSide
CA034	TrapFlyCount	BreedingHeifers	May	3	2017-05-22	11:11:00	1	SouthSide
CA034	TrapFlyCount	BreedingHeifers	June	6	2017-06-05	02:52:00	1	SouthSide
CA034	TrapFlyCount	Closeup	June	6	2017-06-05	02:52:00	1	SouthSide
CA034	TrapFlyCount	Closeup	June	6	2017-06-20	07:45:00	1
CA034	TrapFlyCount	Springers	June	6	2017-06-20	07:45:00	1
CA035	TrapFlyCount	3	June	6	2017-06-12	03:08:00	1	NorthSide
CA035	TrapFlyCount	6	June	6	2017-06-12	03:08:00	1	NorthSide
CA036	TrapFlyCount	4	May	1	2017-05-07	10:57:00	1	WestSide
CA036	TrapFlyCount	6	May	1	2017-05-07	10:57:00	1	WestSide
CA036	TrapFlyCount	Springers	May	2	2017-05-14	10:22:00	1	WestSide
CA036	Extra	2	May	3	2017-05-17	01:45:00	1	WestSide
CA036	Extra	3	May	3	2017-05-17	01:45:00	1	WestSide
CA036	Extra	4	May	3	2017-05-17	01:45:00	1	WestSide
CA036	Extra	6	May	3	2017-05-17	01:45:00	1	WestSide
CA036	Extra	DryCows	May	3	2017-05-17	01:45:00	1	Middle
CA036	TrapFlyCount	4	May	3	2017-05-21	11:31:00	1	WestSide
CA036	TrapFlyCount	6	May	3	2017-05-21	11:31:00	1	WestSide
CA036	TrapFlyCount	7	May	3	2017-05-21	11:31:00	1	EastSide
CA036	TrapFlyCount	8	May	3	2017-05-21	11:31:00	1	EastSide
CA036	TrapFlyCount	DryCow	May	3	2017-05-21	11:31:00	1	Middle
CA036	TrapFlyCount	Hospital	May	3	2017-05-21	11:31:00	1	Middle
CA036	TrapFlyCount	DryCows	May	4	2017-05-28	10:47:00	1	Middle
CA036	TrapFlyCount	Springers	May	4	2017-05-28	10:47:00	1	Middle
CA036	TrapFlyCount	Hospital	May	4	2017-05-28	10:47:00	1	Middle
CA036	TrapFlyCount	6	June	6	2017-06-04	01:36:00	1	WestSide
CA036	TrapFlyCount	4	June	6	2017-06-04	01:36:00	1	WestSide
CA036	TrapFlyCount	DryCows	June	6	2017-06-04	01:36:00	1	Middle
CA036	TrapFlyCount	2	June	6	2017-06-11	06:00:00	1	WestSide
CA036	TrapFlyCount	3	June	6	2017-06-11	06:00:00	1	WestSide
CA036	TrapFlyCount	4	June	6	2017-06-11	06:00:00	1	WestSide
CA036	TrapFlyCount	6	June	6	2017-06-11	06:00:00	1	WestSide
CA036	TrapFlyCount	DryCows	June	6	2017-06-11	06:00:00	1	Middle
CA036	TrapFlyCount	2	June	7	2017-06-18	04:15:00	1	WestSide
CA036	TrapFlyCount	3	June	7	2017-06-18	04:15:00	1	WestSide
CA036	TrapFlyCount	4	June	7	2017-06-18	04:15:00	1	WestSide
CA036	TrapFlyCount	6	June	7	2017-06-18	04:15:00	1	WestSide
CA036	TrapFlyCount	7	June	8	2017-06-25	08:45:00	1	EastSide
CA036	TrapFlyCount	8	June	8	2017-06-25	08:45:00	1	EastSide
CA036	TrapFlyCount	DryCows	June	8	2017-06-25	08:45:00	1	Middle
CA036	TrapFlyCount	2	July	9	2017-07-02	09:00:00	1	WestSide
CA036	TrapFlyCount	3	July	9	2017-07-02	09:00:00	1	WestSide
CA036	TrapFlyCount	DryCows	July	9	2017-07-02	09:00:00	1	Middle
CA036	TrapFlyCount	Springers	July	9	2017-07-02	09:00:00	1	WestSide
CA036	TrapFlyCount	1	July	10	2017-07-09	01:05:00	1	EastSide
CA036	TrapFlyCount	2	July	10	2017-07-09	01:05:00	1	WestSide
CA036	TrapFlyCount	3	July	10	2017-07-09	01:05:00	1	WestSide
CA036	TrapFlyCount	4	July	10	2017-07-09	01:05:00	1	WestSide
CA036	TrapFlyCount	6	July	10	2017-07-09	01:05:00	1	WestSide
CA036	TrapFlyCount	2	July	11	2017-07-16	04:10:00	1	WestSide
CA036	TrapFlyCount	3	July	11	2017-07-16	04:10:00	1	WestSide
CA036	TrapFlyCount	4	July	11	2017-07-16	04:10:00	1	WestSide
CA036	TrapFlyCount	6	July	11	2017-07-16	04:10:00	1	WestSide
CA036	TrapFlyCount	4	July	12	2017-07-23	08:45:00	1	WestSide
CA036	TrapFlyCount	6	July	12	2017-07-23	08:45:00	1	WestSide
CA006	Owner	1	May	3	2017-05-18		1
CA006	Owner	2	May	3	2017-05-18		1
CA006	Owner	3	May	3	2017-05-18		1
CA006	Owner	4	May	3	2017-05-18		1
CA006	Owner	5	May	3	2017-05-18		1
CA006	Owner	6	May	3	2017-05-18		1
CA006	Owner	7	May	3	2017-05-18		1
CA006	Owner	8	May	3	2017-05-18		1
CA006	Owner	9	May	3	2017-05-18		1
CA006	Owner	10	May	3	2017-05-18		1
CA006	Owner	11	May	3	2017-05-18		1
CA008	TrapFlyCount	6	May	3	2017-05-22	04:20:00	1	Middle
CA017	Owner	CloseUp2	June	6	2017-06-08		1
CA017	Owner	CloseUp3	June	6	2017-06-08		1
CA025	Owner	1	May	1	2017-05-02		1
CA025	Owner	2	May	1	2017-05-02		1
CA025	Owner	3	May	1	2017-05-02		1
CA025	Owner	4	May	1	2017-05-02		1
CA025	Owner	6	May	1	2017-05-02		1
CA025	Owner	8	May	1	2017-05-02		1
CA025	Owner	9	May	1	2017-05-02		1
CA025	Owner	DryCows	May	1	2017-05-02		1
CA025	Owner	11	May	1	2017-05-02		1
CA025	Owner	Springers	May	1	2017-05-02		1
CA025	Owner	1	May	2	2017-05-09		1	WestSide
CA025	Owner	2	May	2	2017-05-09		1	WestSide
CA025	Owner	3	May	2	2017-05-09		1	WestSide
CA025	Owner	4	May	2	2017-05-09		1	WestSide
CA025	Owner	6	May	2	2017-05-09		1	WestSide
CA025	Owner	8	May	2	2017-05-09		1	WestSide
CA025	Owner	9	May	2	2017-05-09		1	WestSide
CA025	Owner	DryCows	May	2	2017-05-09		1	WestSide
CA025	Owner	11	May	2	2017-05-09		1	WestSide
CA025	Owner	Springers	May	2	2017-05-09		1	WestSide
CA025	Owner	5	May	2	2017-05-09		1	WestSide
CA025	Owner	7	May	2	2017-05-09		1	WestSide
CA025	Owner	1	May	4	2017-05-23		1	WestSide
CA025	Owner	2	May	4	2017-05-23		1	WestSide
CA025	Owner	3	May	4	2017-05-23		1	WestSide
CA025	Owner	4	May	4	2017-05-23		1	WestSide
CA025	Owner	6	May	4	2017-05-23		1	WestSide
CA025	Owner	8	May	4	2017-05-23		1	WestSide
CA025	Owner	9	May	4	2017-05-23		1	WestSide
CA025	Owner	DryCows	May	4	2017-05-23		1	WestSide
CA025	Owner	11	May	4	2017-05-23		1	WestSide
CA025	Owner	Springers	May	4	2017-05-23		1	WestSide
CA025	Owner	5	May	4	2017-05-23		1	WestSide
CA025	Owner	7	May	4	2017-05-23		1	WestSide
CA025	Owner	1	June	6	2017-06-08		1	WestSide
CA025	Owner	2	June	6	2017-06-08		1	WestSide
CA025	Owner	3	June	6	2017-06-08		1	WestSide
CA025	Owner	4	June	6	2017-06-08		1	WestSide
CA025	Owner	6	June	6	2017-06-08		1	WestSide
CA025	Owner	8	June	6	2017-06-08		1	WestSide
CA025	Owner	9	June	6	2017-06-08		1	WestSide
CA025	Owner	DryCows	June	6	2017-06-08		1	WestSide
CA025	Owner	11	June	6	2017-06-08		1	WestSide
CA025	Owner	Springers	June	6	2017-06-08		1	WestSide
CA025	Owner	5	June	6	2017-06-08		1	WestSide
CA025	Owner	7	June	6	2017-06-08		1	WestSide
CA027	Owner	2	May	3	2017-05-18	8:00 am to 8:00 pm	1	WestSide
CA027	Owner	4	May	3	2017-05-18	8:00 am to 8:00 pm	1	WestSide
CA027	Owner	5	May	3	2017-05-18	8:00 am to 8:00 pm	1	WestSide
CA027	Owner	6	May	3	2017-05-18	8:00 am to 8:00 pm	1	WestSide
CA027	Owner	7	May	3	2017-05-18	8:00 am to 8:00 pm	1	WestSide
CA027	Owner	8	May	3	2017-05-18	8:00 am to 8:00 pm	1	WestSide
CA027	Owner	9	May	3	2017-05-18	8:00 am to 8:00 pm	1	WestSide
CA027	Owner	10	May	3	2017-05-18	8:00 am to 8:00 pm	1	WestSide
CA027	Owner	15	May	3	2017-05-18	8:00 am to 8:00 pm	1	NorthSide
CA027	Owner	17	May	3	2017-05-18	8:00 am to 8:00 pm	1	NorthSide
CA027	Owner	25	May	3	2017-05-18	8:00 am to 8:00 pm	1	EastSide
CA027	Owner	CloseUp	May	3	2017-05-05	8:00 am to 8:00 pm	1	EastSide
CA027	Owner	2	June	6	2017-06-09		1	WestSide
CA027	Owner	4	June	6	2017-06-09		1	WestSide
CA027	Owner	5	June	6	2017-06-09		1	WestSide
CA027	Owner	6	June	6	2017-06-09		1	WestSide
CA027	Owner	7	June	6	2017-06-09		1	WestSide
CA027	Owner	8	June	6	2017-06-09		1	WestSide
CA027	Owner	9	June	6	2017-06-09		1	WestSide
CA027	Owner	10	June	6	2017-06-09		1	WestSide
CA027	Owner	15	June	6	2017-06-09		1	NorthSide
CA027	Owner	17	June	6	2017-06-09		1	NorthSide
CA027	Owner	25	June	6	2017-06-09		1	EastSide
CA027	Owner	CloseUp	June	6	2017-06-09		1	EastSide
CA033	Owner	1	May	2	2017-05-11		1
CA033	Owner	2	May	2	2017-05-11		1
CA033	Owner	3	May	2	2017-05-11		1
CA033	Owner	4	May	2	2017-05-11		1
CA033	Owner	5	May	2	2017-05-11		1
CA033	Owner	6	May	2	2017-05-11		1
CA033	Owner	7	May	2	2017-05-11		1
CA033	Owner	Close Up	May	2	2017-05-11		1
CA033	Owner	Dry Cows	May	2	2017-05-11		1
CA033	Owner	Hospital	May	2	2017-05-11		1
CA033	Owner	Maternity	May	2	2017-05-11		1
CA033	Owner	Springers	May	2	2017-05-11		1
CA033	Owner	1	May	3	2017-05-15	01:08:00	1
CA033	Owner	2	May	3	2017-05-15	01:08:00	1
CA033	Owner	3	May	3	2017-05-15	01:08:00	1
CA033	Owner	4	May	3	2017-05-15	01:08:00	1
CA033	Owner	5	May	3	2017-05-15	01:08:00	1
CA033	Owner	6	May	3	2017-05-15	01:08:00	1
CA033	Owner	7	May	3	2017-05-15	01:08:00	1
CA033	Owner	Close Up	May	3	2017-05-15	01:08:00	1
CA033	Owner	Dry Cows	May	3	2017-05-15	01:08:00	1
CA033	Owner	Hospital	May	3	2017-05-15	01:08:00	1
CA033	Owner	Maternity	May	3	2017-05-15	01:08:00	1
CA033	Owner	Springers	May	3	2017-05-15	01:08:00	1
CA033	Owner	1	May	3	2017-05-18		1
CA033	Owner	2	May	3	2017-05-18		1
CA033	Owner	3	May	3	2017-05-18		1
CA033	Owner	4	May	3	2017-05-18		1
CA033	Owner	5	May	3	2017-05-18		1
CA033	Owner	6	May	3	2017-05-18		1
CA033	Owner	7	May	3	2017-05-18		1
CA033	Owner	Close Up	May	3	2017-05-18		1
CA033	Owner	Dry Cows	May	3	2017-05-18		1
CA033	Owner	Hospital	May	3	2017-05-18		1
CA033	Owner	Maternity	May	3	2017-05-18		1
CA033	Owner	Springers	May	3	2017-05-18		1
CA033	Owner	1	May	4	2017-05-24		1
CA033	Owner	2	May	4	2017-05-24		1
CA033	Owner	3	May	4	2017-05-24		1
CA033	Owner	4	May	4	2017-05-24		1
CA033	Owner	5	May	4	2017-05-24		1
CA033	Owner	6	May	4	2017-05-24		1
CA033	Owner	7	May	4	2017-05-24		1
CA033	Owner	Close Up	May	4	2017-05-24		1
CA033	Owner	Dry Cows	May	4	2017-05-24		1
CA033	Owner	Hospital	May	4	2017-05-24		1
CA033	Owner	Maternity	May	4	2017-05-24		1
CA033	Owner	Springers	May	4	2017-05-24		1
CA033	Owner	1	June	5	2017-06-01		1
CA033	Owner	2	June	5	2017-06-01		1
CA033	Owner	3	June	5	2017-06-01		1
CA033	Owner	4	June	5	2017-06-01		1
CA033	Owner	5	June	5	2017-06-01		1
CA033	Owner	6	June	5	2017-06-01		1
CA033	Owner	7	June	5	2017-06-01		1
CA033	Owner	Close Up	June	5	2017-06-01		1
CA033	Owner	Dry Cows	June	5	2017-06-01		1
CA033	Owner	Hospital	June	5	2017-06-01		1
CA033	Owner	Maternity	June	5	2017-06-01		1
CA033	Owner	Springers	June	5	2017-06-01		1
CA033	Owner	1	June	6	2017-06-09		1
CA033	Owner	2	June	6	2017-06-09		1
CA033	Owner	3	June	6	2017-06-09		1
CA033	Owner	4	June	6	2017-06-09		1
CA033	Owner	5	June	6	2017-06-09		1
CA033	Owner	6	June	6	2017-06-09		1
CA033	Owner	7	June	6	2017-06-09		1
CA033	Owner	Close Up	June	6	2017-06-09		1
CA033	Owner	Dry Cows	June	6	2017-06-09		1
CA033	Owner	Hospital	June	6	2017-06-09		1
CA033	Owner	Maternity	June	6	2017-06-09		1
CA033	Owner	Springers	June	6	2017-06-09		1

## Sheet: Pen surroundings
DairyID	PenNo	Week	road	nut	tree	dairy	crops
CA001	10	1	0	0	1	2	1
CA001	11	1	0	0	0	4	0
CA001	12	1	0	0	0	2	1
CA001	14	1	0	0	0	2	1
CA001	15	1	0	0	0	4	0
CA001	16	1	0	0	0	2	1
CA001	17	1	0	0	0	4	0
CA001	18	1	0	0	0	2	1
CA001	19	1	0	0	0	4	0
CA001	1	1	0	0	0	4	0
CA001	20	1	0	0	0	2	1
CA001	21	1	0	0	0	4	0
CA001	22	1	0	0	0	4	0
CA001	23	1	0	0	0	4	0
CA001	2	1	0	0	0	2	1
CA001	31	1	0	0	0	4	0
CA001	32	1	0	0	0	4	0
CA001	33	1	0	0	0	4	0
CA001	34	1	0	0	0	4	0
CA001	35	1	0	0	0	4	0
CA001	36	1	0	0	0	4	0
CA001	37	1	0	0	0	4	0
CA001	38	1	0	0	0	4	0
CA001	Maternity	1	0	0	0	4	0
CA001	3	1	0	0	0	4	0
CA001	4	1	0	0	0	2	1
CA001	5	1	0	0	0	4	0
CA001	6	1	0	0	0	2	1
CA001	7	1	0	0	0	4	0
CA001	8	1	0	0	0	2	1
CA001	9	1	0	0	0	2	1
CA003	10	1	0	0	0	2	1
CA003	11	1	0	0	0	2	1
CA003	12	1	0	0	0	2	1
CA003	13	1	0	0	1	2	1
CA003	14	1	0	0	1	2	0
CA003	16	1	0	0	1	2	0
CA003	1	1	0	0	0	2	1
CA003	21	1	0	0	0	2	1
CA003	22	1	0	0	0	4	0
CA003	25	1	0	0	0	4	0
CA003	26	1	0	0	0	4	0
CA003	2	1	0	0	0	2	1
CA003	3	1	0	0	0	2	1
CA003	4	1	0	0	0	4	0
CA003	56	1	0	0	0	2	1
CA003	Hospital	1	0	0	0	2	0
CA003	5	1	0	0	0	4	0
CA003	6	1	0	0	0	4	0
CA003	7	1	0	0	0	4	0
CA003	8	1	0	0	0	4	0
CA003	9	1	0	0	0	4	0
CA005	10	1	0	0	0	4	0
CA005	11	1	0	0	0	2	1
CA005	12	1	0	0	0	2	1
CA005	1	1	0	0	0	4	0
CA005	24	1	0	0	0	4	0
CA005	25	1	0	0	0	4	0
CA005	26	1	0	0	0	4	0
CA005	Close up 2	1	0	0	0	4	0
CA005	Close up1	1	0	0	0	4	0
CA005	2	1	0	0	0	4	0
CA005	Hospital	1	1	0	1	2	1
CA005	Maternity 1	1	1	0	1	2	0
CA005	Maternity 2	1	0	0	1	2	0
CA005	3	1	0	0	0	4	0
CA005	4	1	0	0	0	4	0
CA005	5	1	0	0	0	4	0
CA005	6	1	0	0	0	4	0
CA005	7	1	1	0	1	2	1
CA005	8	1	1	0	1	2	1
CA005	9	1	0	0	0	4	0
CA006	10	1	0	0	0	4	0
CA006	11	1	0	0	0	4	0
CA006	1	1	0	0	0	2	0
CA006	2	1	0	0	0	4	0
CA006	3	1	0	0	0	4	0
CA006	4	1	0	0	0	4	0
CA006	5	1	0	0	0	4	0
CA006	6	1	1	0	1	2	1
CA006	7	1	1	0	1	2	1
CA006	8	1	0	0	0	2	1
CA006	9	1	0	0	0	2	1
CA008	10	1	0	0	0	4	0
CA008	27	1	0	0	0	4	0
CA008	2	1	0	0	0	2	0
CA008	30	1	0	0	0	4	0
CA008	33	1	0	0	0	4	0
CA008	3	1	0	0	0	4	0
CA008	4	1	0	0	0	2	0
CA008	50	1	0	0	0	4	0
CA008	51	1	0	0	0	4	0
CA008	5	1	0	0	0	4	0
CA008	6	1	0	0	0	4	0
CA008	7	1	0	0	0	2	0
CA008	8	1	0	0	0	4	0
CA008	99	1	0	0	0	4	0
CA008	9	1	0	0	0	4	0
CA017	10	1	0	0	1	2	0
CA017	11	1	0	0	0	4	0
CA017	12	1	0	0	1	2	0
CA017	CloseUp1	1	1	0	0	2	1
CA017	CloseUp2	1	0	0	0	4	0
CA017	CloseUp3	1	1	1	0	2	1
CA017	Dry pen 1	1	0	0	0	4	0
CA017	Dry pen 2	1	0	0	0	4	0
CA017	Hospital	1	0	0	0	4	0
CA017	Springers	1	0	0	0	2	1
CA017	1	1	0	1	0	4	0
CA017	2	1	0	1	0	4	0
CA017	3	1	0	1	0	4	0
CA017	4	1	0	0	0	4	0
CA017	5	1	0	0	0	4	0
CA017	6	1	0	0	0	4	0
CA017	7	1	0	0	0	2	1
CA017	8	1	0	0	0	2	1
CA017	9	1	0	0	0	2	0
CA023	101	1	0	0	0	4	1
CA023	102	1	0	0	0	4	1
CA023	103	1	0	0	0	4	0
CA023	104	1	0	0	0	4	0
CA023	105	1	0	0	0	4	0
CA023	106	1	0	0	0	4	0
CA023	107	1	0	0	0	4	0
CA023	108	1	0	0	0	2	0
CA023	109	1	0	0	0	2	0
CA023	110	1	0	0	1	2	1
CA023	111	1	1	0	0	2	1
CA023	Hospital	1	0	0	0	2	1
CA024	10	1	1	0	1	2	1
CA024	11	1	1	0	1	2	1
CA024	12	1	0	0	0	4	0
CA024	14	1	0	0	0	4	0
CA024	17	1	0	0	0	4	0
CA024	18	1	1	0	0	2	0
CA024	19	1	0	0	0	4	0
CA024	1	1	1	0	0	2	0
CA024	20	1	1	0	0	2	0
CA024	21	1	0	0	0	4	0
CA024	22	1	0	0	0	4	0
CA024	23	1	1	0	0	2	0
CA024	2	1	1	0	0	2	1
CA024	3	1	1	0	0	2	1
CA024	4	1	0	0	0	4	0
CA024	55	1	0	0	0	4	0
CA024	5	1	1	0	0	4	0
CA024	6	1	1	0	0	2	1
CA024	7	1	0	0	0	2	1
CA024	8	1	0	0	0	4	0
CA024	9	1	0	0	0	4	0
CA025	10	1	0	0	0	4	0
CA025	11	1	0	0	0	4	0
CA025	CloseUp	1	0	0	0	4	0
CA025	CloseUpHeifers	1	0	0	0	4	0
CA025	DryCows	1	0	1	0	4	0
CA025	Hospital	1	0	0	0	4	0
CA025	Springers	1	0	0	0	4	0
CA025	1	1	0	1	0	2	0
CA025	2	1	0	1	0	4	0
CA025	3	1	0	1	0	2	0
CA025	4	1	0	0	0	4	0
CA025	5	1	0	1	0	2	0
CA025	6	1	0	0	0	4	0
CA025	7	1	0	1	0	2	0
CA025	8	1	0	0	0	4	0
CA025	9	1	0	1	0	2	0
CA026	1	1	0	0	1	2	1
CA026	2	1	0	0	0	2	1
CA026	3	1	0	0	0	4	1
CA026	4	1	0	0	0	4	0
CA026	5	1	0	0	1	2	1
CA026	6	1	0	0	0	2	1
CA026	7	1	0	0	0	4	1
CA026	8	1	0	0	0	4	0
CA026	9	1	0	0	0	4	0
CA027	10	1	1	0	0	2	1
CA027	15	1	0	0	0	2	1
CA027	17	1	0	0	0	2	1
CA027	18	1	0	0	0	4	0
CA027	19	1	0	0	0	2	1
CA027	1	1	0	0	0	4	0
CA027	24	1	0	0	0	4	0
CA027	25	1	0	0	0	4	0
CA027	CloseUp	1	0	0	0	4	0
CA027	2	1	1	0	1	2	1
CA027	3	1	0	0	0	4	0
CA027	4	1	1	0	0	2	1
CA027	5	1	1	0	0	2	1
CA027	6	1	1	0	0	2	1
CA027	7	1	1	0	0	2	1
CA027	8	1	1	0	0	2	1
CA027	9	1	1	0	0	2	1
CA028	10	1	0	0	0	2	0
CA028	CloseUp North	1	0	0	0	4	0
CA028	CloseUp South	1	0	0	0	4	0
CA028	Dry North	1	0	1	0	2	0
CA028	Dry South	1	1	1	0	2	0
CA028	Hospital 1	1	1	0	1	2	0
CA028	Hospital 2	1	0	0	1	2	0
CA028	Maternity	1	0	0	1	4	0
CA028	1	1	1	0	0	2	1
CA028	2	1	1	0	0	2	1
CA028	3	1	0	0	0	4	0
CA028	4	1	0	0	0	4	0
CA028	5	1	0	0	0	2	1
CA028	6	1	0	0	0	2	1
CA028	7	1	0	0	0	4	0
CA028	8	1	0	0	0	4	0
CA028	9	1	0	0	0	2	1
CA029	10	1	0	0	0	4	0
CA029	1	1	1	0	1	2	1
CA029	21North	1	0	0	0	4	0
CA029	23 North	1	0	0	1	2	1
CA029	Hospital	1	0	0	0	4	0
CA029	2	1	1	0	0	2	1
CA029	3	1	0	0	0	4	0
CA029	4	1	0	0	1	2	1
CA029	5	1	0	0	1	2	1
CA029	6	1	1	0	0	4	0
CA029	7	1	0	0	0	4	0
CA029	Springers	1	0	0	0	4	0
CA029	8	1	0	0	0	4	0
CA029	Maternity	1	0	0	0	4	0
CA030	11	1	1	0	0	2	1
CA030	12	1	0	0	0	4	0
CA030	13	1	1	0	0	2	1
CA030	14	1	0	0	0	4	0
CA030	15	1	1	0	0	2	1
CA030	16	1	0	0	0	4	0
CA030	17	1	1	0	0	2	1
CA030	18	1	0	0	0	4	0
CA030	19	1	0	0	1	2	1
CA030	20	1	0	0	0	2	1
CA030	21 South	1	1	0	0	2	1
CA030	22	1	0	0	0	2	1
CA030	23 South	1	0	0	0	2	1
CA030	25	1	0	0	0	4	0
CA030	Maternity	1	0	0	1	2	1
CA031	10	1	0	0	0	4	0
CA031	11	1	0	0	0	4	0
CA031	12	1	0	0	0	4	0
CA031	13	1	0	0	0	4	0
CA031	14	1	0	0	0	4	0
CA031	15	1	0	0	0	4	1
CA031	16	1	0	0	0	2	1
CA031	17	1	0	0	0	2	1
CA031	18	1	0	0	0	2	1
CA031	21-23	1	0	0	0	4	0
CA031	1	1	0	0	0	4	0
CA031	31-33	1	0	0	0	4	0
CA031	2	1	0	0	0	4	0
CA031	3	1	0	0	0	4	0
CA031	4	1	0	0	0	4	0
CA031	5	1	0	0	0	4	0
CA031	6	1	0	0	0	4	0
CA031	7	1	0	0	0	4	0
CA031	8	1	0	0	0	4	0
CA031	9	1	0	0	0	4	0
CA032	10	1	0	0	0	4	0
CA032	11	1	0	0	0	4	0
CA032	12	1	0	0	0	4	0
CA032	13	1	0	0	0	4	0
CA032	14	1	0	0	0	4	0
CA032	15	1	0	0	0	4	0
CA032	16	1	0	0	0	4	0
CA032	17	1	0	0	0	4	0
CA032	18	1	0	0	0	4	0
CA032	19	1	0	0	0	4	0
CA032	1	1	0	0	1	2	1
CA032	20	1	0	0	0	4	0
CA032	21	1	0	0	0	4	0
CA032	22	1	0	0	0	4	0
CA032	23	1	0	0	0	4	1
CA032	24	1	0	0	0	4	0
CA032	7 Dry hospital	1	0	0	0	4	0
CA032	8 LameCowPen	1	0	0	0	4	0
CA032	2	1	0	0	0	4	1
CA032	3	1	0	0	0	4	1
CA032	4	1	0	0	0	4	1
CA032	5	1	0	0	0	4	1
CA032	6	1	0	0	0	4	1
CA032	9	1	0	0	1	2	0
CA033	Hospital	1	0	0	0	2	0
CA033	Maternity	1	0	0	0	2	0
CA033	Springers	1	0	1	0	2	1
CA033	1	1	0	0	0	2	0
CA033	2	1	1	0	1	2	1
CA033	3	1	1	0	0	2	1
CA033	4	1	1	0	0	2	1
CA033	5	1	1	0	0	2	1
CA033	6	1	0	0	0	4	0
CA033	7	1	0	0	0	4	0
CA033	CloseUp	1	0	0	1	2	1
CA033	DryCows	1	0	1	0	2	0
CA034	Hospital	1	0	0	0	2	0
CA034	Maternity	1	0	0	0	4	0
CA034	Springers	1	0	0	0	4	0
CA034	1	1	0	0	0	4	0
CA034	2	1	0	0	0	4	0
CA034	3	1	0	0	0	4	0
CA034	4	1	0	0	0	4	0
CA034	5	1	0	0	0	4	0
CA034	6	1	0	0	0	4	0
CA034	CloseUp	1	0	0	0	4	0
CA034	CloseUp_2	1	0	0	1	2	0
CA034	DryCows	1	0	0	1	2	0
CA035	DryCows	1	0	0	0	4	0
CA035	Hospital	1	0	0	0	4	0
CA035	1	1	0	0	0	4	0
CA035	2	1	0	0	0	4	0
CA035	3	1	0	0	0	4	0
CA035	4	1	0	0	0	4	0
CA035	5	1	0	0	0	4	0
CA035	6	1	0	0	0	2	1
CA035	CloseUp	1	0	0	0	4	0
CA035	CloseUp Maternity_1	1	0	0	0	2	0
CA035	CloseUp Maternity_2	1	0	0	0	2	0
CA036	10	1	0	1	0	2	0
CA036	CloseUp	1	0	0	0	4	0
CA036	DryCows	1	0	1	0	2	0
CA036	Hospital	1	0	0	0	4	0
CA036	Springers	1	0	0	0	4	0
CA036	1	1	0	0	0	4	0
CA036	2	1	0	1	0	2	0
CA036	3	1	0	1	0	2	0
CA036	4	1	0	1	0	2	0
CA036	5	1	0	0	0	4	0
CA036	6	1	0	1	0	2	1
CA036	7	1	0	0	0	4	0
CA036	8	1	0	0	0	2	1
CA036	9	1	0	0	0	4	0

## Sheet: Dairy Surroundings
DairyID	Week	crops_z	trees	nuttrees	mainroad	cotton
CA001	1	4	1	0	0	0
CA003	1	4	1	0	0	0
CA005	1	4	1	0	1	0
CA006	1	4	1	0	1	0
CA008	1	2	0	0	1	0
CA017	1	3	1	1	1	0
CA023	1	4	1	0	1	0
CA024	1	4	1	0	1	0
CA025	1	1	0	1	0	1
CA026	1	3	1	0	0	0
CA027	1	4	1	0	1	0
CA028	1	2	1	0	1	1
CA029	1	2	1	0	1	1
CA030	1	3	0	0	1	0
CA031	1	2	1	1	1	1
CA032	1	4	1	0	0	0
CA033	1	4	1	1	1	0
CA034	1	3	1	0	1	0
CA035	1	2	1	0	1	0
CA036	1	3	0	1	0	0
